# Supplementary material for: Hexakis(1H-imidazole-κN 3)nickel(II) bis­(2,4-dibromo-6-formyl­phenolate) N,N-dimethyl­formamide disolvate
Source: Acta Crystallogr Sect E Struct Rep Online. 2008 Jun 28;64(Pt 7):m968. doi: 10.1107/S1600536808018989 (PMC2961690; doi:10.1107/S1600536808018989)
Supplement: Supplementary file 1 [file e-64-0m968-sup1.cif]

##############################################################################
###                                                                        ###
###        Electronic paper (Acta Crystallographica Section E)             ###
###                                                                        ###
##############################################################################
#                                                                            #
# This CIF contains the data in a paper accepted for publication in Acta     #
# Crystallographica Section E. It conforms to the requirements of Notes      #
# for Authors for Section E, and has been peer reviewed under the auspices   #
# of the IUCr Commission on Journals.                                        #
#                                                                            #
# Full details of the Crystallographic Information File format               #
# are given in the paper "The Crystallographic Information File (CIF):       #
# a New Standard Archive File for Crystallography" by S. R. Hall, F. H.      #
# Allen and I. D. Brown [Acta Cryst. (1991), A47, 655-685].                  #
#                                                                            #
# The current version of the core CIF dictionary is obtainable from          #
# ftp://ftp.iucr.org/pub/cif_core.dic. The current version number is 2.4.    #
#                                                                            #
# Software is freely available for graphical display of the structure(s) in  #
# this CIF.  For information consult the CIF home page http://www.iucr.org/  #
# cif/home.html                                                              #
#                                                                            #
# This file may be used for bona fide research purposes within the           #
# scientific community so long as proper attribution is given to the journal # 
# article from which it was obtained.                                        #
#                                                                            #
##############################################################################
                                             
data_I
_audit_creation_method     SHELXL-97
_chemical_name_systematic
;
Hexkis(1H-imidazole-\kN^3^)nickel(II) bis(2,4-dibromo-6-formylphenolate)
<i>N</i>,<i>N</i>-dimethylformamide disolvate
;
_chemical_name_common     ?
_chemical_formula_moiety
                            'C18 H24 N12 Ni 2+, 2(C7 H3 Br2 O2 -), 2(C3 H7 N O)'
_chemical_formula_sum     'C38 H44 Br4 N14 Ni O6'
_chemical_formula_iupac     '[Ni (C3 H4 N2)6] (C7 H3 Br2 O2)2, 2C3 H7 N O'
_chemical_formula_weight     1171.22
_chemical_melting_point     ?
_symmetry_cell_setting     'monoclinic'
_symmetry_space_group_name_H-M     'P 21/c'
_symmetry_space_group_name_Hall     '-P 2ybc'
loop_
    _symmetry_equiv_pos_as_xyz
    'x, y, z'
    '-x, y+1/2, -z+1/2'
    '-x, -y, -z'
    'x, -y-1/2, z-1/2'
_cell_length_a     14.7271(13)
_cell_length_b     9.0221(8)
_cell_length_c     18.1143(16)
_cell_angle_alpha     90.00
_cell_angle_beta     100.408(2)
_cell_angle_gamma     90.00
_cell_volume     2367.2(4)
_cell_formula_units_Z     2
_cell_measurement_reflns_used     3743
_cell_measurement_theta_min     2.29
_cell_measurement_theta_max     25.15
_cell_measurement_temperature     292(2)
_exptl_crystal_description     block
_exptl_crystal_colour     brown
_exptl_crystal_size_max     0.25
_exptl_crystal_size_mid     0.20
_exptl_crystal_size_min     0.20
_exptl_crystal_density_diffrn     1.643
_exptl_crystal_density_meas     ?
_exptl_crystal_density_method     'not measured'
_exptl_crystal_F_000     1172
_exptl_absorpt_coefficient_mu     3.844
_exptl_absorpt_correction_type     multi-scan
_exptl_absorpt_process_details     '(SADABS; Bruker, 2001)'
_exptl_absorpt_correction_T_min     0.3085
_exptl_absorpt_correction_T_max     0.3917
_exptl_special_details
;
;
_diffrn_ambient_temperature     292(2)
_diffrn_radiation_type     MoK\a
_diffrn_radiation_wavelength     0.71073
_diffrn_radiation_source     'fine-focus sealed tube'
_diffrn_radiation_monochromator     graphite
_diffrn_measurement_device_type     'Bruker SMART CCD'
_diffrn_measurement_method     '\f and \w'
_diffrn_detector_area_resol_mean     ?
_diffrn_reflns_number     13477
_diffrn_reflns_av_R_equivalents     0.0310
_diffrn_reflns_av_sigmaI/netI     0.0425
_diffrn_reflns_theta_min     1.41
_diffrn_reflns_theta_max     27.00
_diffrn_reflns_theta_full     27.00
_diffrn_measured_fraction_theta_max     0.995
_diffrn_measured_fraction_theta_full     0.995
_diffrn_reflns_limit_h_min     -18
_diffrn_reflns_limit_h_max     10
_diffrn_reflns_limit_k_min     -11
_diffrn_reflns_limit_k_max     10
_diffrn_reflns_limit_l_min     -23
_diffrn_reflns_limit_l_max     23
_diffrn_standards_number     ?
_diffrn_standards_interval_count     ?
_diffrn_standards_interval_time     ?
_diffrn_standards_decay_%     ?
_refine_special_details
;
Refinement of <i>F</i>^2^ against ALL reflections. The weighted <i>R</i>-factor
<i>wR</i> and goodness of fit <i>S</i> are based on <i>F</i>^2^, conventional
<i>R</i>-factors <i>R</i> are based on <i>F</i>, with <i>F</i> set to zero for
negative <i>F</i>^2^. The threshold expression of <i>F</i>^2^ >
\s(<i>F</i>^2^) is used only for calculating <i>R</i>-factors(gt) <i>etc</i>.
and is not relevant to the choice of reflections for refinement.
<i>R</i>-factors based on <i>F</i>^2^ are statistically about twice as large
as those based on <i>F</i>, and <i>R</i>- factors based on ALL data will be
even larger.
;
_reflns_number_total     5147
_reflns_number_gt     3646
_reflns_threshold_expression     I>2\s(I)
_refine_ls_structure_factor_coef     Fsqd
_refine_ls_matrix_type     full
_refine_ls_R_factor_all     0.0671
_refine_ls_R_factor_gt     0.0425
_refine_ls_wR_factor_gt     0.1052
_refine_ls_wR_factor_ref     0.1128
_refine_ls_goodness_of_fit_ref     1.011
_refine_ls_restrained_S_all     1.011
_refine_ls_number_reflns     5147
_refine_ls_number_parameters     288
_refine_ls_number_restraints     0
_refine_ls_hydrogen_treatment     constr
_refine_ls_weighting_scheme     calc
_refine_ls_weighting_details
                 'calc w=1/[\s^2^(Fo^2^)+(0.0625P)^2^] where P=(Fo^2^+2Fc^2^)/3'
_atom_sites_solution_hydrogens     geom
_atom_sites_solution_primary     direct
_atom_sites_solution_secondary     difmap
_refine_ls_shift/su_max     0.001
_refine_ls_shift/su_mean     0.000
_refine_diff_density_max     0.568
_refine_diff_density_min     -0.319
_refine_ls_extinction_method     none
_refine_ls_extinction_coef     ?
loop_
    _atom_type_symbol
    _atom_type_description
    _atom_type_scat_dispersion_real
    _atom_type_scat_dispersion_imag
    _atom_type_scat_source
    'C' 'C' 0.0033 0.0016
                         'International Tables Vol C Tables 4.2.6.8 and 6.1.1.4'
    'H' 'H' 0.0000 0.0000
                         'International Tables Vol C Tables 4.2.6.8 and 6.1.1.4'
    'N' 'N' 0.0061 0.0033
                         'International Tables Vol C Tables 4.2.6.8 and 6.1.1.4'
    'O' 'O' 0.0106 0.0060
                         'International Tables Vol C Tables 4.2.6.8 and 6.1.1.4'
    'Ni' 'Ni' 0.3393 1.1124
                         'International Tables Vol C Tables 4.2.6.8 and 6.1.1.4'
    'Br' 'Br' -0.2901 2.4595
                         'International Tables Vol C Tables 4.2.6.8 and 6.1.1.4'
_computing_data_collection     'SMART (Bruker, 2001)'
_computing_cell_refinement     'SAINT (Bruker, 2001)'
_computing_data_reduction     'SAINT (Bruker, 2001)'
_computing_structure_solution     'SHELXS97 (Sheldrick, 2008)'
_computing_structure_refinement     'SHELXL97 (Sheldrick, 2008)'
_computing_molecular_graphics
                             'SHELXTL (Sheldrick, 2008) and PLATON (Spek, 2003)'
_computing_publication_material     'SHELXTL (Sheldrick, 2008)'
loop_
    _atom_site_type_symbol
    _atom_site_label
    _atom_site_fract_x
    _atom_site_fract_y
    _atom_site_fract_z
    _atom_site_U_iso_or_equiv
    _atom_site_adp_type
    _atom_site_calc_flag
    _atom_site_refinement_flags
    _atom_site_occupancy
    _atom_site_disorder_assembly
    _atom_site_disorder_group
    Ni Ni1 0.5000 0.0000 0.0000 0.03274(14) Uani d S 1 . .
    Br Br1 0.24272(2) 0.17200(5) 0.27116(2) 0.06303(15) Uani d . 1 . .
    Br Br2 -0.11882(4) 0.03677(8) 0.12533(3) 0.1107(2) Uani d . 1 . .
    N N1 0.52342(17) -0.0719(3) 0.11435(13) 0.0402(6) Uani d . 1 . .
    N N2 0.5794(2) -0.0782(4) 0.23540(15) 0.0586(8) Uani d . 1 . .
    H H2A 0.6097 -0.0524 0.2786 0.070 Uiso calc R 1 . .
    N N3 0.56038(16) 0.2073(3) 0.03727(13) 0.0393(6) Uani d . 1 . .
    N N4 0.6664(2) 0.3744(3) 0.07883(15) 0.0524(7) Uani d . 1 . .
    H H4A 0.7192 0.4175 0.0890 0.063 Uiso calc R 1 . .
    N N5 0.36975(16) 0.0871(3) 0.01215(13) 0.0379(6) Uani d . 1 . .
    N N6 0.25325(17) 0.2412(3) -0.00608(16) 0.0487(7) Uani d . 1 . .
    H H6A 0.2142 0.3053 -0.0279 0.058 Uiso calc R 1 . .
    C C16 -0.0057(2) -0.0903(4) 0.41722(18) 0.0451(8) Uani d . 1 . .
    H H16 0.0403 -0.0923 0.4598 0.054 Uiso calc R 1 . .
    N N8 0.2044(3) 0.7094(4) 0.1345(2) 0.0744(9) Uani d . 1 . .
    O O1 -0.0693(3) -0.1323(4) 0.42179(16) 0.0882(9) Uani d . 1 . .
    O O2 0.17355(14) 0.0277(2) 0.40408(11) 0.0457(5) Uani d . 1 . .
    O O3 0.3141(2) 0.5358(4) 0.13585(18) 0.0927(10) Uani d . 1 . .
    C C1 0.4906(2) -0.1939(4) 0.1457(2) 0.0545(9) Uani d . 1 . .
    H H1 0.4506 -0.2635 0.1195 0.065 Uiso calc R 1 . .
    C C2 0.5247(3) -0.1991(5) 0.2203(2) 0.0647(10) Uani d . 1 . .
    H H2 0.5130 -0.2710 0.2542 0.078 Uiso calc R 1 . .
    C C3 0.5773(2) -0.0056(4) 0.17004(18) 0.0498(8) Uani d . 1 . .
    H H3 0.6100 0.0809 0.1651 0.060 Uiso calc R 1 . .
    C C4 0.6477(2) 0.2437(4) 0.04387(17) 0.0465(8) Uani d . 1 . .
    H H4 0.6916 0.1858 0.0264 0.056 Uiso calc R 1 . .
    C C5 0.5854(3) 0.4248(4) 0.0949(2) 0.0609(10) Uani d . 1 . .
    H H5 0.5761 0.5129 0.1192 0.073 Uiso calc R 1 . .
    C C6 0.5208(2) 0.3220(4) 0.06879(19) 0.0517(8) Uani d . 1 . .
    H H6 0.4586 0.3285 0.0719 0.062 Uiso calc R 1 . .
    C C7 0.3228(2) 0.1833(3) -0.03379(18) 0.0434(7) Uani d . 1 . .
    H H7 0.3367 0.2082 -0.0803 0.052 Uiso calc R 1 . .
    C C8 0.2548(2) 0.1816(4) 0.0622(2) 0.0590(9) Uani d . 1 . .
    H H8 0.2149 0.2021 0.0952 0.071 Uiso calc R 1 . .
    C C9 0.3262(2) 0.0860(4) 0.07290(19) 0.0522(8) Uani d . 1 . .
    H H9 0.3435 0.0277 0.1154 0.063 Uiso calc R 1 . .
    C C10 0.1241(2) 0.0919(4) 0.27542(18) 0.0461(7) Uani d . 1 . .
    C C11 0.1103(2) 0.0322(3) 0.34538(18) 0.0400(7) Uani d . 1 . .
    C C12 0.0195(2) -0.0232(3) 0.34397(18) 0.0455(8) Uani d . 1 . .
    C C13 -0.0480(2) -0.0201(4) 0.2791(2) 0.0546(9) Uani d . 1 . .
    H H13 -0.1067 -0.0573 0.2801 0.066 Uiso calc R 1 . .
    C C14 -0.0282(3) 0.0373(4) 0.2142(2) 0.0584(9) Uani d . 1 . .
    C C15 0.0579(2) 0.0958(4) 0.21212(18) 0.0565(9) Uani d . 1 . .
    H H15 0.0707 0.1374 0.1681 0.068 Uiso calc R 1 . .
    C C19 0.2451(3) 0.6031(5) 0.1056(2) 0.0727(11) Uani d . 1 . .
    H H19 0.2195 0.5749 0.0569 0.087 Uiso calc R 1 . .
    C C17 0.2366(4) 0.7550(7) 0.2115(3) 0.1150(19) Uani d . 1 . .
    H H17A 0.1915 0.7283 0.2414 0.173 Uiso calc R 1 . .
    H H17B 0.2455 0.8604 0.2134 0.173 Uiso calc R 1 . .
    H H17C 0.2940 0.7065 0.2308 0.173 Uiso calc R 1 . .
    C C18 0.1235(4) 0.7834(6) 0.0939(3) 0.1070(17) Uani d . 1 . .
    H H18A 0.1126 0.7516 0.0425 0.161 Uiso calc R 1 . .
    H H18B 0.1332 0.8886 0.0961 0.161 Uiso calc R 1 . .
    H H18C 0.0710 0.7590 0.1162 0.161 Uiso calc R 1 . .
loop_
    _atom_site_aniso_label
    _atom_site_aniso_U_11
    _atom_site_aniso_U_22
    _atom_site_aniso_U_33
    _atom_site_aniso_U_12
    _atom_site_aniso_U_13
    _atom_site_aniso_U_23
    Ni1 0.0284(3) 0.0338(3) 0.0357(3) 0.0004(2) 0.0047(2) -0.0001(2)
    Br1 0.0482(2) 0.0825(3) 0.0575(2) -0.01576(18) 0.00701(17) 0.00634(18)
    Br2 0.0836(4) 0.1536(5) 0.0743(3) -0.0336(3) -0.0404(3) 0.0199(3)
    N1 0.0382(14) 0.0433(15) 0.0396(14) 0.0043(12) 0.0087(11) 0.0020(12)
    N2 0.067(2) 0.071(2) 0.0378(15) 0.0125(17) 0.0083(14) 0.0040(15)
    N3 0.0374(14) 0.0380(14) 0.0418(14) -0.0036(11) 0.0047(11) -0.0010(11)
    N4 0.0472(17) 0.0496(17) 0.0562(17) -0.0136(13) -0.0017(13) -0.0045(14)
    N5 0.0311(13) 0.0386(14) 0.0442(14) 0.0012(10) 0.0070(11) -0.0019(11)
    N6 0.0337(14) 0.0465(16) 0.0626(17) 0.0100(12) 0.0001(12) -0.0058(14)
    C16 0.0262(15) 0.059(2) 0.0451(18) -0.0011(15) -0.0081(13) -0.0160(16)
    N8 0.088(3) 0.061(2) 0.069(2) -0.0127(19) 0.0011(19) -0.0037(18)
    O1 0.111(3) 0.091(2) 0.0664(18) -0.015(2) 0.0265(18) 0.0002(16)
    O2 0.0361(12) 0.0528(14) 0.0436(12) 0.0005(9) -0.0051(10) -0.0011(10)
    O3 0.099(3) 0.093(2) 0.079(2) 0.002(2) -0.0024(19) 0.0033(18)
    C1 0.050(2) 0.056(2) 0.058(2) 0.0017(16) 0.0107(16) 0.0111(17)
    C2 0.070(3) 0.075(3) 0.053(2) 0.004(2) 0.0205(19) 0.019(2)
    C3 0.054(2) 0.055(2) 0.0405(17) 0.0034(16) 0.0089(15) -0.0004(16)
    C4 0.0444(19) 0.047(2) 0.0474(18) -0.0039(15) 0.0072(14) -0.0012(16)
    C5 0.061(2) 0.042(2) 0.077(3) -0.0013(17) 0.005(2) -0.0146(19)
    C6 0.0444(19) 0.0440(19) 0.066(2) 0.0017(15) 0.0070(16) -0.0112(16)
    C7 0.0353(16) 0.0476(19) 0.0443(17) 0.0019(14) -0.0006(13) -0.0022(15)
    C8 0.050(2) 0.067(2) 0.066(2) 0.0175(18) 0.0270(18) 0.0084(19)
    C9 0.050(2) 0.055(2) 0.055(2) 0.0130(16) 0.0214(16) 0.0123(16)
    C10 0.0384(17) 0.0481(19) 0.0507(18) -0.0033(14) 0.0051(14) 0.0018(15)
    C11 0.0319(16) 0.0354(17) 0.0498(18) 0.0041(12) -0.0002(13) -0.0057(13)
    C12 0.0368(17) 0.048(2) 0.0504(19) 0.0013(14) 0.0029(14) -0.0005(15)
    C13 0.0382(19) 0.057(2) 0.064(2) -0.0085(15) -0.0036(16) -0.0035(17)
    C14 0.052(2) 0.065(2) 0.050(2) -0.0074(17) -0.0156(16) 0.0011(17)
    C15 0.059(2) 0.061(2) 0.0443(18) -0.0076(18) -0.0037(16) 0.0047(17)
    C19 0.088(3) 0.068(3) 0.058(2) -0.020(2) 0.004(2) 0.002(2)
    C17 0.147(5) 0.104(4) 0.090(4) -0.009(4) 0.010(3) -0.022(3)
    C18 0.108(4) 0.073(3) 0.126(4) 0.000(3) -0.015(3) 0.004(3)
_geom_special_details
;
All e.s.d.'s (except the e.s.d. in the dihedral angle between two l.s. planes)
are estimated using the full covariance matrix. The cell e.s.d.'s are taken
into account individually in the estimation of e.s.d.'s in distances, angles
and torsion angles; correlations between e.s.d.'s in cell parameters are only
used when they are defined by crystal symmetry. An approximate (isotropic)
treatment of cell e.s.d.'s is used for estimating e.s.d.'s involving l.s.
planes.
;
loop_
    _geom_bond_atom_site_label_1
    _geom_bond_atom_site_label_2
    _geom_bond_site_symmetry_2
    _geom_bond_distance
    _geom_bond_publ_flag
    Ni1 N5 . 2.121(2) y
    Ni1 N5 3_655 2.121(2) ?
    Ni1 N3 3_655 2.128(2) ?
    Ni1 N3 . 2.128(2) y
    Ni1 N1 3_655 2.138(2) ?
    Ni1 N1 . 2.138(2) y
    Br1 C10 . 1.905(3) n
    Br1 H8 . 3.1509 ?
    Br2 C14 . 1.896(3) n
    N1 C3 . 1.309(4) ?
    N1 C1 . 1.366(4) ?
    N2 C3 . 1.348(4) ?
    N2 C2 . 1.354(5) ?
    N2 H2A . 0.8600 ?
    N3 C4 . 1.312(4) ?
    N3 C6 . 1.362(4) ?
    N4 C4 . 1.343(4) ?
    N4 C5 . 1.357(4) ?
    N4 H4A . 0.8600 ?
    N5 C7 . 1.310(4) ?
    N5 C9 . 1.370(4) ?
    N6 C7 . 1.327(4) ?
    N6 C8 . 1.345(4) ?
    N6 H6A . 0.8600 ?
    C16 O1 . 1.028(4) ?
    C16 C12 . 1.563(5) ?
    C16 H16 . 0.9300 ?
    N8 C19 . 1.290(6) ?
    N8 C18 . 1.446(6) ?
    N8 C17 . 1.450(6) ?
    O2 C11 . 1.282(4) ?
    O3 C19 . 1.224(5) ?
    C1 C2 . 1.355(5) ?
    C1 H1 . 0.9300 ?
    C2 H2 . 0.9300 ?
    C3 H3 . 0.9300 ?
    C4 H4 . 0.9300 ?
    C5 C6 . 1.351(5) ?
    C5 H5 . 0.9300 ?
    C6 H6 . 0.9300 ?
    C7 H7 . 0.9300 ?
    C8 C9 . 1.346(5) ?
    C8 H8 . 0.9300 ?
    C9 H9 . 0.9300 ?
    C10 C15 . 1.365(4) ?
    C10 C11 . 1.425(4) ?
    C11 C12 . 1.424(4) ?
    C12 C13 . 1.396(5) ?
    C13 C14 . 1.364(5) ?
    C13 H13 . 0.9300 ?
    C14 C15 . 1.381(5) ?
    C15 H15 . 0.9300 ?
    C19 H19 . 0.9300 ?
    C17 H17A . 0.9600 ?
    C17 H17B . 0.9600 ?
    C17 H17C . 0.9600 ?
    C18 H18A . 0.9600 ?
    C18 H18B . 0.9600 ?
    C18 H18C . 0.9600 ?
loop_
    _geom_angle_atom_site_label_1
    _geom_angle_atom_site_label_2
    _geom_angle_atom_site_label_3
    _geom_angle_site_symmetry_1
    _geom_angle_site_symmetry_3
    _geom_angle
    _geom_angle_publ_flag
    N5 Ni1 N5 . 3_655 180 y
    N5 Ni1 N3 . 3_655 91.41(9) y
    N5 Ni1 N3 3_655 3_655 88.59(9) ?
    N5 Ni1 N3 . . 88.59(9) y
    N5 Ni1 N3 3_655 . 91.41(9) ?
    N3 Ni1 N3 3_655 . 180 y
    N5 Ni1 N1 . 3_655 89.86(9) y
    N5 Ni1 N1 3_655 3_655 90.14(9) ?
    N3 Ni1 N1 3_655 3_655 88.52(9) ?
    N3 Ni1 N1 . 3_655 91.48(9) y
    N5 Ni1 N1 . . 90.14(9) y
    N5 Ni1 N1 3_655 . 89.86(9) ?
    N3 Ni1 N1 3_655 . 91.48(9) ?
    N3 Ni1 N1 . . 88.52(9) y
    N1 Ni1 N1 3_655 . 180 y
    C10 Br1 H8 . . 96.9 ?
    C3 N1 C1 . . 105.0(3) ?
    C3 N1 Ni1 . . 125.3(2) ?
    C1 N1 Ni1 . . 129.8(2) ?
    C3 N2 C2 . . 107.2(3) ?
    C3 N2 H2A . . 126.4 ?
    C2 N2 H2A . . 126.4 ?
    C4 N3 C6 . . 105.0(3) ?
    C4 N3 Ni1 . . 126.5(2) ?
    C6 N3 Ni1 . . 127.9(2) ?
    C4 N4 C5 . . 106.5(3) ?
    C4 N4 H4A . . 126.8 ?
    C5 N4 H4A . . 126.8 ?
    C7 N5 C9 . . 104.2(3) ?
    C7 N5 Ni1 . . 124.2(2) ?
    C9 N5 Ni1 . . 130.1(2) ?
    C7 N6 C8 . . 107.7(3) ?
    C7 N6 H6A . . 126.1 ?
    C8 N6 H6A . . 126.1 ?
    O1 C16 C12 . . 124.8(3) ?
    O1 C16 H16 . . 117.6 ?
    C12 C16 H16 . . 117.6 ?
    C19 N8 C18 . . 122.5(4) ?
    C19 N8 C17 . . 120.4(4) ?
    C18 N8 C17 . . 117.0(4) ?
    C2 C1 N1 . . 110.3(3) ?
    C2 C1 H1 . . 124.8 ?
    N1 C1 H1 . . 124.8 ?
    N2 C2 C1 . . 105.9(3) ?
    N2 C2 H2 . . 127.1 ?
    C1 C2 H2 . . 127.1 ?
    N1 C3 N2 . . 111.7(3) ?
    N1 C3 H3 . . 124.2 ?
    N2 C3 H3 . . 124.2 ?
    N3 C4 N4 . . 112.1(3) ?
    N3 C4 H4 . . 124.0 ?
    N4 C4 H4 . . 124.0 ?
    C6 C5 N4 . . 106.5(3) ?
    C6 C5 H5 . . 126.7 ?
    N4 C5 H5 . . 126.7 ?
    C5 C6 N3 . . 110.0(3) ?
    C5 C6 H6 . . 125.0 ?
    N3 C6 H6 . . 125.0 ?
    N5 C7 N6 . . 112.0(3) ?
    N5 C7 H7 . . 124.0 ?
    N6 C7 H7 . . 124.0 ?
    N6 C8 C9 . . 105.8(3) ?
    N6 C8 H8 . . 127.1 ?
    C9 C8 H8 . . 127.1 ?
    C8 C9 N5 . . 110.3(3) ?
    C8 C9 H9 . . 124.9 ?
    N5 C9 H9 . . 124.9 ?
    C15 C10 C11 . . 124.2(3) ?
    C15 C10 Br1 . . 118.5(3) ?
    C11 C10 Br1 . . 117.3(2) ?
    O2 C11 C12 . . 122.9(3) ?
    O2 C11 C10 . . 123.4(3) ?
    C12 C11 C10 . . 113.7(3) ?
    C13 C12 C11 . . 122.1(3) ?
    C13 C12 C16 . . 118.7(3) ?
    C11 C12 C16 . . 119.2(3) ?
    C14 C13 C12 . . 120.2(3) ?
    C14 C13 H13 . . 119.9 ?
    C12 C13 H13 . . 119.9 ?
    C13 C14 C15 . . 120.6(3) ?
    C13 C14 Br2 . . 120.2(3) ?
    C15 C14 Br2 . . 119.1(3) ?
    C10 C15 C14 . . 119.2(3) ?
    C10 C15 H15 . . 120.4 ?
    C14 C15 H15 . . 120.4 ?
    O3 C19 N8 . . 126.5(4) ?
    O3 C19 H19 . . 116.7 ?
    N8 C19 H19 . . 116.7 ?
    N8 C17 H17A . . 109.5 ?
    N8 C17 H17B . . 109.5 ?
    H17A C17 H17B . . 109.5 ?
    N8 C17 H17C . . 109.5 ?
    H17A C17 H17C . . 109.5 ?
    H17B C17 H17C . . 109.5 ?
    N8 C18 H18A . . 109.5 ?
    N8 C18 H18B . . 109.5 ?
    H18A C18 H18B . . 109.5 ?
    N8 C18 H18C . . 109.5 ?
    H18A C18 H18C . . 109.5 ?
    H18B C18 H18C . . 109.5 ?
loop_
    _geom_torsion_atom_site_label_1
    _geom_torsion_atom_site_label_2
    _geom_torsion_atom_site_label_3
    _geom_torsion_atom_site_label_4
    _geom_torsion_site_symmetry_1
    _geom_torsion_site_symmetry_2
    _geom_torsion_site_symmetry_3
    _geom_torsion_site_symmetry_4
    _geom_torsion
    _geom_torsion_publ_flag
    N5 Ni1 N1 C3 . . . . -102.9(3) ?
    N5 Ni1 N1 C3 3_655 . . . 77.1(3) ?
    N3 Ni1 N1 C3 3_655 . . . 165.7(3) ?
    N3 Ni1 N1 C3 . . . . -14.3(3) ?
    N5 Ni1 N1 C1 . . . . 79.5(3) ?
    N5 Ni1 N1 C1 3_655 . . . -100.5(3) ?
    N3 Ni1 N1 C1 3_655 . . . -11.9(3) ?
    N3 Ni1 N1 C1 . . . . 168.1(3) ?
    N5 Ni1 N3 C4 . . . . -178.5(3) ?
    N5 Ni1 N3 C4 3_655 . . . 1.5(3) ?
    N1 Ni1 N3 C4 3_655 . . . -88.6(3) ?
    N1 Ni1 N3 C4 . . . . 91.4(3) ?
    N5 Ni1 N3 C6 . . . . 11.4(3) ?
    N5 Ni1 N3 C6 3_655 . . . -168.6(3) ?
    N1 Ni1 N3 C6 3_655 . . . 101.2(3) ?
    N1 Ni1 N3 C6 . . . . -78.8(3) ?
    N3 Ni1 N5 C7 3_655 . . . -105.8(2) ?
    N3 Ni1 N5 C7 . . . . 74.2(2) ?
    N1 Ni1 N5 C7 3_655 . . . -17.3(2) ?
    N1 Ni1 N5 C7 . . . . 162.7(2) ?
    N3 Ni1 N5 C9 3_655 . . . 90.3(3) ?
    N3 Ni1 N5 C9 . . . . -89.7(3) ?
    N1 Ni1 N5 C9 3_655 . . . 178.8(3) ?
    N1 Ni1 N5 C9 . . . . -1.2(3) ?
    C3 N1 C1 C2 . . . . 0.5(4) ?
    Ni1 N1 C1 C2 . . . . 178.4(2) ?
    C3 N2 C2 C1 . . . . -0.6(4) ?
    N1 C1 C2 N2 . . . . 0.1(4) ?
    C1 N1 C3 N2 . . . . -0.9(4) ?
    Ni1 N1 C3 N2 . . . . -179.0(2) ?
    C2 N2 C3 N1 . . . . 1.0(4) ?
    C6 N3 C4 N4 . . . . 0.9(4) ?
    Ni1 N3 C4 N4 . . . . -171.08(19) ?
    C5 N4 C4 N3 . . . . -0.5(4) ?
    C4 N4 C5 C6 . . . . -0.1(4) ?
    N4 C5 C6 N3 . . . . 0.6(4) ?
    C4 N3 C6 C5 . . . . -0.9(4) ?
    Ni1 N3 C6 C5 . . . . 170.9(2) ?
    C9 N5 C7 N6 . . . . -0.4(3) ?
    Ni1 N5 C7 N6 . . . . -167.72(19) ?
    C8 N6 C7 N5 . . . . 0.8(4) ?
    C7 N6 C8 C9 . . . . -0.9(4) ?
    N6 C8 C9 N5 . . . . 0.7(4) ?
    C7 N5 C9 C8 . . . . -0.2(4) ?
    Ni1 N5 C9 C8 . . . . 166.1(2) ?
    H8 Br1 C10 C15 . . . . -12.2 ?
    H8 Br1 C10 C11 . . . . 168.2 ?
    C15 C10 C11 O2 . . . . 179.1(3) ?
    Br1 C10 C11 O2 . . . . -1.3(4) ?
    C15 C10 C11 C12 . . . . -0.5(5) ?
    Br1 C10 C11 C12 . . . . 179.1(2) ?
    O2 C11 C12 C13 . . . . -178.7(3) ?
    C10 C11 C12 C13 . . . . 0.9(4) ?
    O2 C11 C12 C16 . . . . 1.2(4) ?
    C10 C11 C12 C16 . . . . -179.3(3) ?
    O1 C16 C12 C13 . . . . -0.6(6) ?
    O1 C16 C12 C11 . . . . 179.6(4) ?
    C11 C12 C13 C14 . . . . 0.0(5) ?
    C16 C12 C13 C14 . . . . -179.8(3) ?
    C12 C13 C14 C15 . . . . -1.4(6) ?
    C12 C13 C14 Br2 . . . . 178.3(3) ?
    C11 C10 C15 C14 . . . . -0.8(5) ?
    Br1 C10 C15 C14 . . . . 179.6(3) ?
    C13 C14 C15 C10 . . . . 1.8(6) ?
    Br2 C14 C15 C10 . . . . -177.9(3) ?
    C18 N8 C19 O3 . . . . 179.4(5) ?
    C17 N8 C19 O3 . . . . -3.5(7) ?
loop_
    _geom_hbond_atom_site_label_D
    _geom_hbond_atom_site_label_H
    _geom_hbond_atom_site_label_A
    _geom_hbond_site_symmetry_A
    _geom_hbond_distance_DH
    _geom_hbond_distance_HA
    _geom_hbond_distance_DA
    _geom_hbond_angle_DHA
    N2 H2A O3 2_645 0.86 1.92 2.764(5) 168.8
    N4 H4A O2 2_655 0.86 1.85 2.703(3) 170.3
    N6 H6A O2 4_565 0.86 1.97 2.772(3) 154.7
    C7 H7 N1 3_655 0.93 2.57 3.076(4) 114.8
    C8 H8 O1 2 0.93 2.59 3.264(5) 130.2
    C3 H3 N3 . 0.93 2.57 3.053(4) 113.0
data_global
_journal_date_recd_electronic     2008-04-15
_journal_date_accepted     2008-06-23
_journal_name_full     'Acta Crystallographica, Section E'
_journal_year     2008
_journal_volume     64
_journal_issue      7
_journal_page_first     m968
_journal_page_last     m968
_journal_paper_category     QM
_journal_coeditor_code     LH2618
_publ_contact_author_name     'Yu Ding'
_publ_contact_author_address
;
Department of Chemistry
  Xiaogan University
  Xiaogan
  Hubei   432000
  China
;
_publ_contact_author_email     dy9802@126.com
_publ_contact_author_fax     '86 712 2345305'
_publ_contact_author_phone     '86 712 2345464'
_publ_section_title
;
Hexkis(1<i>H</i>-imidazole-\k<i>N</i>^3^)nickel(II)
bis(2,4-dibromo-6-formylphenolate) <i>N</i>,<i>N</i>-dimethylformamide
disolvate
;
loop_
    _publ_author_name
    _publ_author_footnote
    _publ_author_address
    'Yu Ding' .
; Department of Chemistry
   Xiaogan University
   Xiaogan
   Hubei 432000
   People's Republic of China
;
    'Chunlian Li' .
; Department of Chemistry
   Xiaogan University
   Xiaogan
   Hubei   432000
   China
;
