# Supplementary material for: Hexakis(1H-imidazole-κN 3)nickel(II) bis­(2,4-dibromo-6-formyl­phenolate) N,N-dimethyl­formamide disolvate
Source: Acta Crystallogr Sect E Struct Rep Online. 2008 Jun 28;64(Pt 7):m968. doi: 10.1107/S1600536808018989 (PMC2961690; doi:10.1107/S1600536808018989)
Supplement: Supplementary file 2 [file e-64-0m968-Isup2.hkl]

# 
# h,k,l, Fc-squared, Fo-squared, sigma(Fo-squared) and status flag 
# 
data_I
_shelx_title ' 060401am in P2(1)/c' 
_shelx_refln_list_code          4 
_shelx_F_calc_maximum      292.45 
_exptl_crystal_F_000      1172.00 
_reflns_d_resolution_high  0.7828 
 
loop_ 
 _symmetry_equiv_pos_as_xyz 
 'x, y, z' 
 '-x, y+1/2, -z+1/2' 
 '-x, -y, -z' 
 'x, -y-1/2, z-1/2' 
 
_cell_length_a    14.7271 
_cell_length_b     9.0221 
_cell_length_c    18.1143 
_cell_angle_alpha  90.000 
_cell_angle_beta  100.408 
_cell_angle_gamma  90.000 
 
_shelx_F_squared_multiplier     1.000 
 
loop_ 
 _refln_index_h 
 _refln_index_k 
 _refln_index_l 
 _refln_F_squared_calc 
 _refln_F_squared_meas 
 _refln_F_squared_sigma 
 _refln_observed_status 
   1   0   0       47.52       20.33      2.27 o 
   2   0   0       59.04       56.57      5.76 o 
   3   0   0    12110.89    12889.98    277.76 o 
   4   0   0    10469.33    12137.07    263.46 o 
   5   0   0    14400.53    15373.99    332.44 o 
   6   0   0     2327.13     2320.32     56.18 o 
   7   0   0     1930.74     2061.39     55.51 o 
   8   0   0    25440.38    26427.06    570.61 o 
   9   0   0     4573.53     5221.30    121.64 o 
  10   0   0      539.41      499.90     54.06 o 
  11   0   0     5449.87     5419.00    189.90 o 
  12   0   0     3167.89     3462.85    133.71 o 
  13   0   0     1309.53     1107.66     65.99 o 
  14   0   0      858.84      832.87     61.46 o 
  15   0   0      686.62      717.13     59.00 o 
  16   0   0     2329.03     2145.68    107.12 o 
  17   0   0      193.56      167.57     44.12 o 
  18   0   0        5.23        0.00     36.31 o 
   1   1   0     6051.66     6850.99    122.15 o 
   2   1   0        8.31       10.00      3.27 o 
   3   1   0    12555.83    12966.34    198.03 o 
   4   1   0     1229.90     1363.32     24.14 o 
   5   1   0    14418.26    15411.99    236.11 o 
   6   1   0     1622.24     1734.10     31.66 o 
   7   1   0     5066.33     5414.08     87.34 o 
   8   1   0      116.88      128.86      9.25 o 
   9   1   0     2459.29     2294.64     42.40 o 
  10   1   0       10.18       21.92      8.45 o 
  11   1   0     2411.18     2298.93     67.37 o 
  12   1   0      793.09      734.54     36.75 o 
  13   1   0     1520.28     1596.78     57.27 o 
  14   1   0      348.42      429.06     31.45 o 
  15   1   0      721.68      705.15     41.30 o 
  16   1   0       85.67       48.88     25.87 o 
  17   1   0      190.44      235.31     33.15 o 
  18   1   0       38.27       44.44     29.87 o 
   0   2   0    11868.55    14100.68    305.50 o 
   1   2   0     9183.82    10509.41    186.44 o 
   2   2   0    39274.21    40524.54    715.98 o 
   3   2   0      206.31      178.74      8.15 o 
   4   2   0    20739.45    21393.17    375.45 o 
   5   2   0     5314.51     5208.65     83.72 o 
   6   2   0     6195.16     6777.05    108.04 o 
   7   2   0     2100.38     2336.32     42.05 o 
   8   2   0      286.97      301.29     12.31 o 
   9   2   0      447.13      457.36     16.29 o 
  10   2   0     6716.16     7049.83    115.25 o 
  11   2   0      364.06      383.98     26.57 o 
  12   2   0      269.61      299.39     25.71 o 
  13   2   0     2439.74     2437.66     75.73 o 
  14   2   0      150.00      124.97     23.55 o 
  15   2   0      102.79      121.03     26.25 o 
  16   2   0       42.49        0.00     24.64 o 
  17   2   0       11.37       15.09     31.27 o 
  18   2   0      320.30      327.87     38.50 o 
   1   3   0       26.64       47.11      6.98 o 
   2   3   0      453.72      412.76     14.40 o 
   3   3   0     5352.53     5811.96    107.48 o 
   4   3   0      326.67      364.52     14.28 o 
   5   3   0       12.15       16.00      7.47 o 
   6   3   0      809.07      789.14     19.82 o 
   7   3   0     1545.61     1422.00     49.26 o 
   8   3   0      218.93      250.31     24.40 o 
   9   3   0      288.60      302.90     15.20 o 
  10   3   0     1394.33     1382.01     31.86 o 
  11   3   0        4.66        0.00     15.27 o 
  12   3   0       78.17      103.77     21.95 o 
  13   3   0       79.22       53.43     21.47 o 
  14   3   0        0.30        0.00     36.31 o 
  15   3   0       14.88       46.84     25.64 o 
  16   3   0       31.83       67.39     37.08 o 
  17   3   0        5.90        0.00     27.19 o 
   0   4   0     6614.36     7014.23    160.79 o 
   1   4   0       43.17       51.96     12.08 o 
   2   4   0     3318.41     3349.96     67.07 o 
   3   4   0     5982.85     5940.07    112.02 o 
   4   4   0       30.09       35.45      9.04 o 
   5   4   0     1621.27     1491.56     35.47 o 
   6   4   0     1666.58     1704.41     40.04 o 
   7   4   0       48.00       34.21     10.86 o 
   8   4   0      372.89      364.32     15.65 o 
   9   4   0       62.55       96.86     11.87 o 
  10   4   0     2094.21     1834.82     40.10 o 
  11   4   0       95.24      145.92     38.49 o 
  12   4   0        9.04        3.96     19.48 o 
  13   4   0     1252.81     1213.13     52.50 o 
  14   4   0      110.35       95.86     43.94 o 
  15   4   0      545.63      517.47     40.59 o 
  16   4   0        4.25        0.00     51.97 o 
  17   4   0       53.40       66.56     30.91 o 
   1   5   0     4422.93     4422.62     88.00 o 
   2   5   0     1081.96     1079.99     30.33 o 
   3   5   0      419.33      441.08     26.29 o 
   4   5   0      290.77      273.12     16.22 o 
   5   5   0      716.32      670.26     24.43 o 
   6   5   0       24.40       10.29     11.55 o 
   7   5   0     2268.03     2086.22     59.48 o 
   8   5   0       10.80        0.00     10.41 o 
   9   5   0      965.25      864.69     26.73 o 
  10   5   0     1068.03     1045.39     30.08 o 
  11   5   0      149.17      155.87     24.32 o 
  12   5   0        0.80        0.00     21.36 o 
  13   5   0       15.28       10.36     23.17 o 
  14   5   0       31.92       26.05     23.80 o 
  15   5   0      107.12      139.99     29.77 o 
  16   5   0        1.10        0.00     26.32 o 
   0   6   0     2109.02     2129.25     86.06 o 
   1   6   0      126.17      113.26     14.06 o 
   2   6   0       24.93       38.24     13.27 o 
   3   6   0     1802.00     1684.77     69.76 o 
   4   6   0     5313.71     5537.11    123.90 o 
   5   6   0      939.65      787.05     28.96 o 
   6   6   0       82.08       83.81     15.16 o 
   7   6   0      997.36      894.68     51.52 o 
   8   6   0      859.79      804.19     31.04 o 
   9   6   0       78.79       68.67     15.12 o 
  10   6   0       40.35       70.74     23.20 o 
  11   6   0      604.49      554.59     59.19 o 
  12   6   0      933.77      865.89     46.82 o 
  13   6   0       29.63       20.57     25.06 o 
  14   6   0      117.11      123.33     67.31 o 
  15   6   0      536.29      522.38     44.07 o 
   1   7   0      944.44      917.40     38.92 o 
   2   7   0       57.35       71.46     15.40 o 
   3   7   0     2160.54     2143.20     54.57 o 
   4   7   0      167.58      172.04     18.93 o 
   5   7   0      331.00      338.60     22.94 o 
   6   7   0      332.53      304.67     34.37 o 
   7   7   0      248.04      269.54     22.99 o 
   8   7   0      136.22      176.77     21.72 o 
   9   7   0       55.10       52.27     19.43 o 
  10   7   0       10.77        0.00     18.95 o 
  11   7   0      738.47      709.05     43.44 o 
  12   7   0       68.26       74.91     29.41 o 
  13   7   0      144.53      171.12     31.71 o 
  14   7   0       56.98       65.48     31.03 o 
   0   8   0      103.28      103.49     32.04 o 
   1   8   0        2.76       20.62     20.38 o 
   2   8   0      436.13      421.85     29.54 o 
   3   8   0        7.32        0.00     15.35 o 
   4   8   0        5.08       10.49     19.57 o 
   5   8   0      205.84      196.87     25.79 o 
   6   8   0      320.38      347.22     25.83 o 
   7   8   0      157.38      179.45     23.26 o 
   8   8   0        0.54        0.00     19.77 o 
   9   8   0      313.78      290.78     27.32 o 
  10   8   0      117.76      138.37     24.58 o 
  11   8   0        8.17       44.08     25.63 o 
  12   8   0       68.20       89.02     41.62 o 
  13   8   0      267.21      360.32     41.65 o 
   1   9   0       91.52      101.88     35.13 o 
   2   9   0       79.33       66.43     25.07 o 
   3   9   0        1.25        0.00     23.64 o 
   4   9   0      148.85      118.69     21.72 o 
   5   9   0       60.68       72.02     20.52 o 
   6   9   0       24.79       33.55     20.65 o 
   7   9   0       11.70       14.47     19.30 o 
   8   9   0      102.23       77.26     21.86 o 
   9   9   0       76.94      113.65     30.64 o 
  10   9   0       93.06      110.48     42.12 o 
  11   9   0       21.74        0.00     29.23 o 
   0  10   0      395.39      439.90     50.56 o 
   1  10   0      246.36      254.22     32.29 o 
   2  10   0      352.44      354.62     34.83 o 
   3  10   0      159.73      167.40     32.50 o 
   4  10   0       93.72       85.96     28.42 o 
   5  10   0       39.81       20.17     22.15 o 
   6  10   0      123.91      141.03     26.08 o 
   7  10   0      116.33      144.81     25.92 o 
   8  10   0       16.30       47.31     23.59 o 
   9  10   0       18.01       17.29     28.88 o 
   1  11   0       24.42       32.63     28.37 o 
   2  11   0       10.95       17.39     27.60 o 
   3  11   0       36.86       25.57     28.68 o 
   4  11   0        1.07       20.14     60.09 o 
   5  11   0       59.81       13.38     29.47 o 
 -18   1   1      196.83      249.94     56.19 o 
 -17   1   1       96.25       65.89     27.06 o 
 -16   1   1      313.15      328.04     38.22 o 
 -15   1   1      518.69      481.81     42.26 o 
 -14   1   1      897.41      926.69     43.31 o 
 -13   1   1      104.73      118.41     22.09 o 
 -12   1   1      212.15      199.13     21.97 o 
 -11   1   1     5108.21     5158.97    128.83 o 
 -10   1   1      109.68       76.53     15.42 o 
  -9   1   1      254.14      228.93     19.60 o 
  -8   1   1     4850.11     4915.44     80.20 o 
  -7   1   1     2095.30     2320.25     40.55 o 
  -6   1   1     5471.81     5723.29     90.82 o 
  -5   1   1     8431.98     9672.09    149.41 o 
  -4   1   1     2638.53     3112.15     50.20 o 
  -3   1   1    48869.64    51456.45    777.63 o 
  -2   1   1     3836.85     4055.59     73.43 o 
  -1   1   1     5958.10     7410.02    167.96 o 
   0   1   1     6027.86     5862.35    103.99 o 
   1   1   1     6407.76     7733.21    139.40 o 
   2   1   1     6946.53     7195.94    155.40 o 
   3   1   1     1055.81      907.92     16.95 o 
   4   1   1     1176.58     1104.58     20.76 o 
   5   1   1    17815.85    18590.43    284.06 o 
   6   1   1      905.16     1014.30     21.11 o 
   7   1   1      395.58      415.21     13.39 o 
   8   1   1     6962.69     6995.99    112.40 o 
   9   1   1      463.58      537.86     19.61 o 
  10   1   1     2397.09     2197.79     42.26 o 
  11   1   1       55.17       42.64     15.87 o 
  12   1   1        1.60        0.00     15.88 o 
  13   1   1     2766.00     2768.61    125.73 o 
  14   1   1        6.93        9.09     19.74 o 
  15   1   1       49.74       55.17     22.94 o 
  16   1   1      319.66      340.02     33.40 o 
  17   1   1      326.69      301.09     59.91 o 
  18   1   1        1.58       45.32     30.42 o 
 -18   2   1        7.60       30.78     30.07 o 
 -17   2   1       79.11      110.42     35.36 o 
 -16   2   1      372.41      431.00     37.53 o 
 -15   2   1      203.79      127.84     25.26 o 
 -14   2   1      446.16      404.34     31.85 o 
 -13   2   1       43.59       11.94     19.89 o 
 -12   2   1      393.19      353.36     62.18 o 
 -11   2   1      355.31      299.72     24.02 o 
 -10   2   1     1559.58     1611.01     44.46 o 
  -9   2   1      878.31      820.31     21.18 o 
  -8   2   1     7700.40     7787.77    124.44 o 
  -7   2   1     1361.77     1527.16     29.79 o 
  -6   2   1    10414.61    11830.40    183.67 o 
  -5   2   1        0.80       14.86      4.94 o 
  -4   2   1      187.85      193.00     14.33 o 
  -3   2   1      638.88      635.51     13.50 o 
  -2   2   1     1252.00     1403.33     24.76 o 
  -1   2   1     2840.83     2788.49     65.13 o 
   0   2   1    12859.36    12884.87    197.52 o 
   1   2   1    19943.87    20240.82    312.67 o 
   2   2   1    85525.08    87334.90   1645.35 o 
   3   2   1     4813.83     5186.07     94.74 o 
   4   2   1     2567.14     2407.22     47.36 o 
   5   2   1       47.20       67.36     14.72 o 
   6   2   1     2440.45     2542.04     44.80 o 
   7   2   1      785.62      811.84     19.90 o 
   8   2   1     2270.64     2258.83     42.29 o 
   9   2   1      732.64      823.70     22.28 o 
  10   2   1     3328.93     3368.40     60.74 o 
  11   2   1      777.78      921.69     39.76 o 
  12   2   1       14.58       52.42     19.60 o 
  13   2   1      386.44      349.51     29.06 o 
  14   2   1      782.01      846.70     44.16 o 
  15   2   1       35.90       27.82     22.98 o 
  16   2   1      539.99      624.15     42.37 o 
  17   2   1       87.66      155.75     32.25 o 
  18   2   1      215.05      181.15     38.35 o 
 -17   3   1      189.99      115.17     40.76 o 
 -16   3   1      650.37      749.39     46.38 o 
 -15   3   1      159.77      136.59     44.16 o 
 -14   3   1      178.00      137.49     26.20 o 
 -13   3   1     1763.95     1706.05     61.62 o 
 -12   3   1      806.47      804.87     40.50 o 
 -11   3   1        1.25        0.00     15.01 o 
 -10   3   1       54.30       65.76     13.14 o 
  -9   3   1     4104.24     3926.96     68.40 o 
  -8   3   1     5989.85     5958.15     98.25 o 
  -7   3   1     1154.70      838.69     21.02 o 
  -6   3   1      223.25      220.40     10.44 o 
  -5   3   1    17651.37    18284.90    323.82 o 
  -4   3   1       16.51       25.28      4.65 o 
  -3   3   1      646.76      674.19     15.10 o 
  -2   3   1     1462.78     1521.02     33.37 o 
  -1   3   1    19132.92    20015.37    434.03 o 
   0   3   1     3200.38     3059.99     51.91 o 
   1   3   1    13733.09    14402.50    256.02 o 
   2   3   1     7661.49     8118.22    147.29 o 
   3   3   1    11478.01    11682.69    209.13 o 
   4   3   1     1574.60     1513.75     33.70 o 
   5   3   1      146.23      140.89     17.89 o 
   6   3   1       24.70       32.59      8.25 o 
   7   3   1    16083.03    16517.99    256.51 o 
   8   3   1     1200.38     1192.59     27.76 o 
   9   3   1     2404.13     2437.92     72.95 o 
  10   3   1     4819.75     4597.40     80.25 o 
  11   3   1     2494.99     2431.84     73.35 o 
  12   3   1      103.76      103.53     21.18 o 
  13   3   1        2.82        0.00     36.31 o 
  14   3   1      204.05      220.90     28.52 o 
  15   3   1      859.67      914.68     82.11 o 
  16   3   1       81.30       75.72     27.33 o 
  17   3   1       60.06       25.81     28.43 o 
 -17   4   1       73.05      116.50     30.94 o 
 -16   4   1        0.72        0.00     26.61 o 
 -15   4   1       50.67       84.78     26.79 o 
 -14   4   1        9.39       18.40     22.51 o 
 -13   4   1      279.73      330.88     32.22 o 
 -12   4   1     1017.74     1018.47     49.75 o 
 -11   4   1      350.18      377.03     29.26 o 
 -10   4   1     1562.97     1604.96     44.51 o 
  -9   4   1       35.90       47.46     10.85 o 
  -8   4   1      204.84      283.33     52.49 o 
  -7   4   1      101.09       88.01      9.98 o 
  -6   4   1     2832.79     2868.36     51.10 o 
  -5   4   1    11561.54    12648.80    228.34 o 
  -4   4   1     9110.21     9071.70    166.92 o 
  -3   4   1      654.72      846.32     24.33 o 
  -2   4   1    18481.62    19088.96    339.54 o 
  -1   4   1     1646.36     1532.66     38.26 o 
   0   4   1      258.25      205.11     12.08 o 
   1   4   1      702.39      674.94     21.05 o 
   2   4   1       66.19      131.63     10.89 o 
   3   4   1      151.66      147.14     11.04 o 
   4   4   1    10163.81    10728.57    195.01 o 
   5   4   1     2220.98     2209.83     51.49 o 
   6   4   1     8559.89     8926.97    164.73 o 
   7   4   1      904.12      845.52     26.15 o 
   8   4   1      259.12      248.73     22.41 o 
   9   4   1      176.94      227.41     14.38 o 
  10   4   1      451.17      398.22     18.18 o 
  11   4   1       87.97       84.23     16.68 o 
  12   4   1     1382.25     1423.57     55.49 o 
  13   4   1      665.99      646.88     96.63 o 
  14   4   1      260.96      274.98     32.03 o 
  15   4   1      387.69      457.64     38.91 o 
  16   4   1       21.18        0.00     24.69 o 
  17   4   1       24.38       39.66     38.49 o 
 -16   5   1       39.26       30.54     27.44 o 
 -15   5   1       30.71       26.00     25.18 o 
 -14   5   1      913.56      850.22     46.72 o 
 -13   5   1       23.09       17.94     22.38 o 
 -12   5   1      193.77      185.67     26.36 o 
 -11   5   1      918.48      728.82     39.03 o 
 -10   5   1      513.98      597.88     27.27 o 
  -9   5   1      785.74      738.08     24.30 o 
  -8   5   1      283.82      271.88     15.72 o 
  -7   5   1      972.12      899.83     31.35 o 
  -6   5   1      266.55      220.46     16.23 o 
  -5   5   1      162.43      189.22     20.45 o 
  -4   5   1        6.26       12.17      9.92 o 
  -3   5   1     6069.88     6118.98    117.80 o 
  -2   5   1     1956.02     1937.07     55.33 o 
  -1   5   1       70.13       70.56     13.31 o 
   0   5   1     3528.01     3504.50     87.58 o 
   1   5   1     2117.55     2057.82     47.56 o 
   2   5   1     1471.55     1440.27     46.75 o 
   3   5   1     1169.26     1143.98     31.78 o 
   4   5   1     2880.87     2861.84     61.56 o 
   5   5   1     5540.47     5508.45    107.61 o 
   6   5   1       88.89       74.93     12.97 o 
   7   5   1      426.80      436.29     20.88 o 
   8   5   1      934.98      902.41     30.55 o 
   9   5   1      625.15      595.47     31.28 o 
  10   5   1      350.32      325.08     18.88 o 
  11   5   1       23.88        6.42     18.23 o 
  12   5   1     1474.17     1467.67     58.06 o 
  13   5   1     1353.76     1473.77     60.19 o 
  14   5   1       21.56       63.22     26.10 o 
  15   5   1       84.16      127.92     30.54 o 
  16   5   1      353.22      364.27     39.41 o 
 -15   6   1      128.56      176.09     35.30 o 
 -14   6   1        9.99       11.46     59.59 o 
 -13   6   1        9.94        0.00     29.00 o 
 -12   6   1       24.22       50.32     24.96 o 
 -11   6   1       15.65       38.94     23.30 o 
 -10   6   1      184.26      164.93     23.58 o 
  -9   6   1      785.53      819.64     27.56 o 
  -8   6   1        2.66       12.90     15.12 o 
  -7   6   1       59.54       71.02     15.68 o 
  -6   6   1      363.37      353.07     20.50 o 
  -5   6   1      326.59      327.70     19.40 o 
  -4   6   1      683.57      749.43     91.61 o 
  -3   6   1      185.51      182.97     50.20 o 
  -2   6   1      127.74      164.88     15.49 o 
  -1   6   1     1635.39     1687.75     43.28 o 
   0   6   1      778.67      715.50     33.98 o 
   1   6   1       53.42       76.80     14.38 o 
   2   6   1     2221.61     2076.43     86.08 o 
   3   6   1      870.69      837.84     54.51 o 
   4   6   1       86.05       82.44     14.54 o 
   5   6   1      332.69      350.99     20.88 o 
   6   6   1      104.56       96.31     16.21 o 
   7   6   1      103.07       85.83     15.44 o 
   8   6   1       71.90       82.79     17.24 o 
   9   6   1      263.47      235.32     17.84 o 
  10   6   1       68.01      100.42     16.53 o 
  11   6   1       17.54        0.00     18.38 o 
  12   6   1      152.54      148.08     33.27 o 
  13   6   1       34.36      113.78     28.47 o 
  14   6   1        2.30       38.29     26.46 o 
  15   6   1        0.04       76.32     30.94 o 
 -14   7   1      140.45      111.78     33.24 o 
 -13   7   1        2.71        0.00     62.45 o 
 -12   7   1      227.92      197.76     58.82 o 
 -11   7   1      229.42      259.88     33.31 o 
 -10   7   1      456.94      427.13     33.58 o 
  -9   7   1        4.21       24.06     18.06 o 
  -8   7   1      233.33      207.14     22.10 o 
  -7   7   1      128.92      132.67     18.97 o 
  -6   7   1       15.32        0.00     15.36 o 
  -5   7   1        1.44       10.56     18.03 o 
  -4   7   1      205.34      205.50     18.74 o 
  -3   7   1     1397.50     1370.90     40.95 o 
  -2   7   1      163.47      194.64     18.64 o 
  -1   7   1        0.36        0.00     16.70 o 
   0   7   1       44.95       66.40     18.77 o 
   1   7   1      485.99      429.37     38.58 o 
   2   7   1      656.06      615.37     27.23 o 
   3   7   1       44.13       65.03     17.03 o 
   4   7   1      970.34      910.91     33.96 o 
   5   7   1      176.12      189.36     20.01 o 
   6   7   1      140.10      140.78     19.55 o 
   7   7   1      157.87      201.50     21.47 o 
   8   7   1      194.31      199.04     22.01 o 
   9   7   1      738.69      646.66     30.98 o 
  10   7   1      817.33      809.60     33.96 o 
  11   7   1       63.83       76.43     21.33 o 
  12   7   1       79.88       83.63     27.37 o 
  13   7   1      365.64      381.69     58.78 o 
  14   7   1      128.18      131.86     32.33 o 
 -13   8   1        4.91        0.20     30.84 o 
 -12   8   1      124.65       77.51     30.77 o 
 -11   8   1        6.52       53.02     28.29 o 
 -10   8   1       44.60       84.15     31.77 o 
  -9   8   1       55.93       81.36     26.54 o 
  -8   8   1      221.34      244.68     38.72 o 
  -7   8   1       16.15       38.35     17.96 o 
  -6   8   1       38.31       33.18     24.34 o 
  -5   8   1       78.35       77.52     18.63 o 
  -4   8   1       69.15       76.75     18.75 o 
  -3   8   1       54.20       62.29     17.48 o 
  -2   8   1       40.55       17.69     61.14 o 
  -1   8   1      181.18      171.95     23.87 o 
   0   8   1      415.18      398.11     40.76 o 
   1   8   1      293.05      312.21     29.20 o 
   2   8   1      391.34      391.43     29.36 o 
   3   8   1       74.35       77.09     20.13 o 
   4   8   1       56.94       52.63     19.36 o 
   5   8   1        0.27        0.00     18.04 o 
   6   8   1      277.40      256.59     23.86 o 
   7   8   1      171.22      187.97     23.23 o 
   8   8   1      369.86      346.19     27.83 o 
   9   8   1        5.24        0.00     23.83 o 
  10   8   1        8.92        6.05     22.04 o 
  11   8   1        2.42        0.00     21.60 o 
  12   8   1       86.68      159.84     33.95 o 
  13   8   1        8.15        0.00     29.46 o 
 -11   9   1        5.34       25.30     28.77 o 
 -10   9   1       32.37       71.46     23.28 o 
  -9   9   1      220.26      203.00     25.85 o 
  -8   9   1      198.42      200.98     24.51 o 
  -7   9   1        5.71        0.00     18.80 o 
  -6   9   1        3.92       14.95     19.78 o 
  -5   9   1      770.70      777.18     35.16 o 
  -4   9   1      351.23      397.63     27.90 o 
  -3   9   1        2.51        0.25     23.18 o 
  -2   9   1      352.33      367.19     31.41 o 
  -1   9   1     1087.88     1011.15     48.24 o 
   0   9   1      276.11      294.07     30.14 o 
   1   9   1       47.25       95.60     26.07 o 
   2   9   1      222.12      257.80     77.43 o 
   3   9   1      961.97     1032.02     51.16 o 
   4   9   1       29.60       62.21     23.46 o 
   5   9   1       27.30       51.96     25.44 o 
   6   9   1       80.32       73.07     23.49 o 
   7   9   1      476.93      484.23     31.82 o 
   8   9   1       51.88       28.79     23.47 o 
   9   9   1       27.58        0.00     28.87 o 
  10   9   1       59.62       25.80     29.47 o 
  11   9   1      243.37      252.42     37.81 o 
  -9  10   1        4.80       18.67     41.80 o 
  -8  10   1       60.72       57.87     24.85 o 
  -7  10   1       24.87       22.47     22.42 o 
  -6  10   1        6.63        0.00     21.00 o 
  -5  10   1       18.51        0.00     30.83 o 
  -4  10   1      108.05      117.11     28.75 o 
  -3  10   1       15.66        0.00     26.36 o 
  -2  10   1       80.78      105.08     28.18 o 
  -1  10   1        0.39        0.00     25.59 o 
   0  10   1       13.31        0.00     25.77 o 
   1  10   1      137.23      161.95     31.22 o 
   2  10   1      163.37      141.47     29.76 o 
   3  10   1      218.71      206.41     31.95 o 
   4  10   1       41.29        0.00     25.36 o 
   5  10   1        1.72        0.00     20.75 o 
   6  10   1      141.65      183.19     25.47 o 
   7  10   1        1.59        0.00     21.55 o 
   8  10   1        6.98       25.34     23.15 o 
   9  10   1        2.81       22.16     24.84 o 
  -5  11   1       35.55       22.92     30.33 o 
  -4  11   1        9.12        0.00     28.12 o 
  -3  11   1       48.81       73.94     29.90 o 
  -2  11   1       62.57       63.30     31.20 o 
  -1  11   1       31.65        3.85     27.86 o 
   0  11   1      119.21       91.96     31.17 o 
   1  11   1      234.84      274.32     49.25 o 
   2  11   1        9.68       52.81     29.08 o 
   3  11   1        0.16       34.11     29.75 o 
   4  11   1        6.49       57.41     30.62 o 
   5  11   1      166.78      130.94     33.50 o 
 -18   0   2      104.93       84.15     42.76 o 
 -17   0   2     1055.44     1047.29     76.16 o 
 -16   0   2      559.89      613.92     57.01 o 
 -15   0   2      113.34       94.04     34.95 o 
 -14   0   2     2358.52     2425.64    107.12 o 
 -13   0   2     2406.33     2134.07     96.86 o 
 -12   0   2      173.48      179.19     30.14 o 
 -11   0   2        7.05       28.69     22.15 o 
 -10   0   2      204.22      141.34     24.87 o 
  -9   0   2     6682.98     6830.86    154.15 o 
  -8   0   2      226.78      268.79     18.06 o 
  -7   0   2      289.69      242.30     16.11 o 
  -6   0   2    65259.31    67309.95   1439.17 o 
  -5   0   2      990.05      951.32     24.38 o 
  -4   0   2      101.29       92.86     10.98 o 
  -3   0   2    17088.62    18272.04    560.27 o 
  -2   0   2      301.28      377.54     18.06 o 
  -1   0   2    52065.29    48176.71    863.10 o 
   0   0   2      660.91      540.15     17.07 o 
   1   0   2     3455.58     3562.68     65.87 o 
   2   0   2    16302.48    15768.43   2002.35 o 
   3   0   2    30033.49    32451.33    974.58 o 
   4   0   2    18603.50    20913.38    450.14 o 
   5   0   2    15877.25    16435.01    356.32 o 
   6   0   2     1876.16     1972.18     50.32 o 
   7   0   2     7081.18     7012.80    158.45 o 
   8   0   2     1326.97     1317.38     43.30 o 
   9   0   2       50.11       50.44     12.84 o 
  10   0   2    10736.61    10919.27    245.25 o 
  11   0   2     2793.34     3102.82     81.05 o 
  12   0   2      995.89      949.79     58.46 o 
  13   0   2       58.17       97.22     29.14 o 
  14   0   2      430.34      399.14     46.11 o 
  15   0   2       61.52      126.27     37.13 o 
  16   0   2      173.17      328.43     47.84 o 
  17   0   2      591.54      842.68     69.17 o 
  18   0   2      659.20      617.46     64.72 o 
 -18   1   2      261.17      217.66     34.94 o 
 -17   1   2       20.24       10.51     23.91 o 
 -16   1   2      491.73      495.60     36.54 o 
 -15   1   2        2.97       14.72     20.81 o 
 -14   1   2      350.69      365.65     30.74 o 
 -13   1   2       33.92       16.44     18.45 o 
 -12   1   2      511.02      525.85     29.84 o 
 -11   1   2      434.23      346.11     24.26 o 
 -10   1   2      513.62      544.07     28.23 o 
  -9   1   2     2183.18     2307.90     41.44 o 
  -8   1   2     2350.11     2417.66     46.95 o 
  -7   1   2      280.46      239.89      9.04 o 
  -6   1   2       17.32       33.00      4.54 o 
  -5   1   2     4473.98     4570.53     72.57 o 
  -4   1   2    13293.93    14612.54    222.98 o 
  -3   1   2     8014.09     8870.18    157.96 o 
  -2   1   2     4548.94     5291.55     74.24 o 
  -1   1   2     7264.51     8409.26    260.53 o 
   0   1   2      217.23      181.37      5.07 o 
   1   1   2     2441.28     2335.47     38.57 o 
   2   1   2     4807.66     5358.89    131.91 o 
   3   1   2     4499.37     5022.29     91.31 o 
   4   1   2      139.59      105.42      5.91 o 
   5   1   2     6107.67     6141.20     97.38 o 
   6   1   2      425.20      451.29     13.31 o 
   7   1   2     4026.62     3873.61     65.23 o 
   8   1   2      286.49      304.76     12.24 o 
   9   1   2     1375.83     1248.64     48.36 o 
  10   1   2      827.17      795.49     30.10 o 
  11   1   2     1330.06     1385.43     37.30 o 
  12   1   2       65.11       58.74     19.16 o 
  13   1   2      335.98      336.09     27.86 o 
  14   1   2        1.80        9.81     19.78 o 
  15   1   2      295.29      314.16     31.83 o 
  16   1   2      303.65      350.45     89.64 o 
  17   1   2       37.43       47.21     27.79 o 
  18   1   2       83.95      149.30     34.32 o 
 -18   2   2       23.57       47.45     29.44 o 
 -17   2   2        0.34        0.00     24.96 o 
 -16   2   2      487.77      468.59     38.38 o 
 -15   2   2      491.16      517.31     62.64 o 
 -14   2   2      575.29      486.13     33.34 o 
 -13   2   2       18.05       23.16     20.47 o 
 -12   2   2       79.77       92.91     20.40 o 
 -11   2   2     4701.74     4471.44    114.96 o 
 -10   2   2       17.17       20.51     13.73 o 
  -9   2   2      921.94      926.33     22.21 o 
  -8   2   2     4068.90     4052.72     67.89 o 
  -7   2   2      683.74      735.07     21.81 o 
  -6   2   2     6505.69     6632.78    105.31 o 
  -5   2   2       13.99       15.08      4.69 o 
  -4   2   2    23496.57    24989.09    380.05 o 
  -3   2   2    45092.39    46687.33    715.19 o 
  -2   2   2    40274.46    39671.38   2232.07 o 
  -1   2   2    23024.99    24499.70    376.99 o 
   0   2   2      108.78      114.17      6.51 o 
   1   2   2      603.75      661.62     31.48 o 
   2   2   2    15676.63    17481.50    312.76 o 
   3   2   2      406.57      391.88     23.24 o 
   4   2   2     1970.82     1886.96     38.81 o 
   5   2   2     2434.54     2166.43     38.66 o 
   6   2   2     1088.83      954.48     23.86 o 
   7   2   2    14240.26    14785.53    229.64 o 
   8   2   2     4447.55     4705.63     79.22 o 
   9   2   2      262.55      268.03     13.71 o 
  10   2   2     2226.55     2249.88     44.78 o 
  11   2   2      341.79      274.38     18.37 o 
  12   2   2     3651.34     3540.38     97.41 o 
  13   2   2      190.48      208.01     25.71 o 
  14   2   2       48.66       93.51     23.77 o 
  15   2   2      729.85      703.91     41.69 o 
  16   2   2       19.41        7.41     24.13 o 
  17   2   2        0.01        7.67     26.86 o 
 -18   3   2        0.68        0.00     28.42 o 
 -17   3   2        0.71       30.62     28.90 o 
 -16   3   2       83.96       55.66     27.91 o 
 -15   3   2        0.41        6.44     24.06 o 
 -14   3   2      213.27      210.20     27.90 o 
 -13   3   2        3.73       19.03     20.85 o 
 -12   3   2       28.05       29.76     19.11 o 
 -11   3   2      923.69      887.10     41.09 o 
 -10   3   2      265.57      255.80     22.86 o 
  -9   3   2      136.61      153.59     11.73 o 
  -8   3   2     1801.97     1897.62     37.19 o 
  -7   3   2      238.74      265.71     17.36 o 
  -6   3   2      198.57      209.05     10.16 o 
  -5   3   2      723.12      850.88     19.08 o 
  -4   3   2     1540.04     1536.14     28.90 o 
  -3   3   2       46.12       37.04      5.99 o 
  -2   3   2     2527.51     2832.37     56.11 o 
  -1   3   2     8639.60     9586.22    172.92 o 
   0   3   2     8964.30     9547.17    149.45 o 
   1   3   2     2826.50     3140.18     52.99 o 
   2   3   2       24.77       20.17      4.07 o 
   3   3   2      824.48     1054.46     25.56 o 
   4   3   2     1978.36     1963.72     62.40 o 
   5   3   2     1256.29     1170.75     28.75 o 
   6   3   2      302.23      332.64     22.60 o 
   7   3   2     1500.02     1535.01     32.22 o 
   8   3   2       36.39       48.90      9.50 o 
   9   3   2     1377.89     1343.91     43.72 o 
  10   3   2        3.35        7.44     10.25 o 
  11   3   2      104.96      110.20     17.01 o 
  12   3   2       50.49       52.45     18.96 o 
  13   3   2      130.62      121.71     23.46 o 
  14   3   2      580.36      553.31     37.56 o 
  15   3   2      319.71      279.26     33.54 o 
  16   3   2       11.11       11.14     24.34 o 
  17   3   2        0.93        0.00     26.04 o 
 -17   4   2       37.61       48.84     34.40 o 
 -16   4   2      699.09      537.58     81.38 o 
 -15   4   2       98.48      151.53     38.58 o 
 -14   4   2        0.95        3.86     22.16 o 
 -13   4   2      546.00      557.45     38.00 o 
 -12   4   2      138.46      169.33     25.77 o 
 -11   4   2      474.15      504.28     32.99 o 
 -10   4   2      104.12       87.37     14.73 o 
  -9   4   2      485.89      434.31     17.24 o 
  -8   4   2     2560.03     2356.28     45.71 o 
  -7   4   2        6.64        5.37      8.21 o 
  -6   4   2        3.56        1.12      6.09 o 
  -5   4   2     1666.21     1527.59     34.96 o 
  -4   4   2     1589.92     1637.07     44.18 o 
  -3   4   2    13638.21    14407.88    258.39 o 
  -2   4   2     3907.62     4479.57     86.94 o 
  -1   4   2     4487.91     4510.07    116.82 o 
   0   4   2     1997.42     1924.74     42.94 o 
   1   4   2      357.05      347.39     15.02 o 
   2   4   2     1734.83     1678.12     38.32 o 
   3   4   2       41.79       46.42      9.19 o 
   4   4   2     2806.22     2690.64     56.30 o 
   5   4   2     1305.91     1298.48     32.96 o 
   6   4   2      208.77      222.38     13.97 o 
   7   4   2     1375.04     1357.74     35.54 o 
   8   4   2     1739.75     1559.56     36.66 o 
   9   4   2      523.60      545.06     28.05 o 
  10   4   2       36.28       43.54     12.03 o 
  11   4   2        2.80        7.76     19.67 o 
  12   4   2     2472.99     2466.08     77.35 o 
  13   4   2      152.76      117.50     23.94 o 
  14   4   2       93.24      130.11     33.81 o 
  15   4   2      197.32      131.97     29.90 o 
  16   4   2      150.42      152.31     30.78 o 
 -16   5   2       38.23       61.41     31.52 o 
 -15   5   2      119.97      135.60     31.57 o 
 -14   5   2       45.84        0.00     25.75 o 
 -13   5   2      779.26      834.67     46.51 o 
 -12   5   2        0.13        0.00     21.11 o 
 -11   5   2       46.21       46.98     22.60 o 
 -10   5   2       30.37       62.26     16.30 o 
  -9   5   2      435.75      451.19     19.39 o 
  -8   5   2     1277.35     1326.67     32.54 o 
  -7   5   2     2048.37     2145.78     50.13 o 
  -6   5   2      516.85      449.52     27.73 o 
  -5   5   2     1236.30     1079.58     31.42 o 
  -4   5   2      130.08      136.57     12.94 o 
  -3   5   2     5613.00     5706.71    110.43 o 
  -2   5   2        2.29       14.41     10.13 o 
  -1   5   2      501.29      401.11     40.47 o 
   0   5   2      112.79      119.71     15.23 o 
   1   5   2     5462.04     5813.26    112.00 o 
   2   5   2       33.19       25.13     10.49 o 
   3   5   2     3809.94     3791.11     77.41 o 
   4   5   2      463.96      393.23     18.47 o 
   5   5   2     1720.12     1624.34     40.80 o 
   6   5   2       35.69       19.45     11.59 o 
   7   5   2       43.39       26.99     18.86 o 
   8   5   2      848.40      845.41     45.83 o 
   9   5   2     2772.45     2684.14     54.23 o 
  10   5   2        5.83       28.19     13.04 o 
  11   5   2      688.56      750.86     74.38 o 
  12   5   2      165.68      182.61     36.90 o 
  13   5   2      234.08      191.33     29.08 o 
  14   5   2      124.84      115.81     28.15 o 
  15   5   2      104.91      131.27     30.41 o 
  16   5   2       27.02        0.00     27.65 o 
 -16   6   2        0.61       34.03     32.12 o 
 -15   6   2       36.47       34.31     29.62 o 
 -14   6   2      121.23      148.64     32.03 o 
 -13   6   2      925.80      966.27     51.00 o 
 -12   6   2       90.46       71.93     26.85 o 
 -11   6   2      190.21      157.04     26.76 o 
 -10   6   2     1156.34     1136.75     67.79 o 
  -9   6   2      539.64      514.30     22.15 o 
  -8   6   2      162.50      159.80     18.04 o 
  -7   6   2        2.72        0.00     13.22 o 
  -6   6   2     2282.44     2245.45     66.30 o 
  -5   6   2     2368.92     2426.79     56.01 o 
  -4   6   2      428.53      408.19     29.43 o 
  -3   6   2     1127.03      964.35     31.07 o 
  -2   6   2     2825.57     2717.33     75.65 o 
  -1   6   2     1803.73     1760.74     45.34 o 
   0   6   2      500.52      518.02     28.69 o 
   1   6   2        0.47        0.00     11.60 o 
   2   6   2     5896.89     5596.63    149.03 o 
   3   6   2     2261.61     2169.99     52.42 o 
   4   6   2       47.73       49.01     15.96 o 
   5   6   2     1004.43      914.90     43.85 o 
   6   6   2     2485.59     2536.95     59.66 o 
   7   6   2      150.50      160.65     17.65 o 
   8   6   2      588.81      593.43     26.41 o 
   9   6   2      654.93      682.47     26.07 o 
  10   6   2     2235.64     2220.51     50.34 o 
  11   6   2      244.08      277.87     24.79 o 
  12   6   2       15.38        0.00     21.43 o 
  13   6   2       29.95       46.09     36.36 o 
  14   6   2      698.76      698.84     70.67 o 
  15   6   2       31.53        2.55     52.42 o 
 -14   7   2       65.73      114.24     32.32 o 
 -13   7   2       18.57        9.84     27.66 o 
 -12   7   2      448.65      422.01     38.60 o 
 -11   7   2      112.38      162.00     53.65 o 
 -10   7   2        6.71       52.85     54.47 o 
  -9   7   2      358.10      344.05     30.46 o 
  -8   7   2        0.75        0.00     22.14 o 
  -7   7   2      300.95      269.57     23.57 o 
  -6   7   2       17.35       19.52     15.52 o 
  -5   7   2      871.46      859.74     31.92 o 
  -4   7   2      203.67      177.69     18.68 o 
  -3   7   2     1428.87     1501.67     62.34 o 
  -2   7   2      184.86      233.99     36.49 o 
  -1   7   2     1309.80     1271.32     56.74 o 
   0   7   2      104.44       91.39     23.69 o 
   1   7   2      168.75      156.54     22.78 o 
   2   7   2      169.52      144.98     18.09 o 
   3   7   2      283.93      249.71     24.42 o 
   4   7   2      153.25      158.87     18.46 o 
   5   7   2     1433.76     1421.31     42.64 o 
   6   7   2      201.24      154.81     22.80 o 
   7   7   2     1518.60     1597.05     47.49 o 
   8   7   2      479.03      482.35     27.87 o 
   9   7   2      277.67      305.91     25.16 o 
  10   7   2        1.46        0.00     15.77 o 
  11   7   2       59.27       56.98     20.76 o 
  12   7   2        9.12       32.21     25.98 o 
  13   7   2      141.90      144.53     31.11 o 
  14   7   2       53.67       14.02     29.04 o 
 -13   8   2       28.17       69.49     33.28 o 
 -12   8   2       41.60       29.26     27.34 o 
 -11   8   2      152.84      148.01     30.17 o 
 -10   8   2        6.00        6.15     19.17 o 
  -9   8   2        0.72        0.00     31.00 o 
  -8   8   2      660.47      706.43     32.71 o 
  -7   8   2      640.39      656.82     30.95 o 
  -6   8   2        0.40       10.03     16.76 o 
  -5   8   2        4.97        0.00     16.23 o 
  -4   8   2      372.90      380.28     24.85 o 
  -3   8   2      305.86      287.58     28.05 o 
  -2   8   2       22.35        0.00     27.01 o 
  -1   8   2      116.56       85.60     21.10 o 
   0   8   2      906.44      859.29     41.26 o 
   1   8   2      218.10      187.64     36.04 o 
   2   8   2       26.94       18.15     24.23 o 
   3   8   2      549.90      484.77     27.76 o 
   4   8   2     1156.91     1198.80     42.56 o 
   5   8   2      395.17      372.94     51.31 o 
   6   8   2       77.27       61.35     19.46 o 
   7   8   2      422.71      435.95     28.85 o 
   8   8   2      745.04      826.98     36.42 o 
   9   8   2      135.00      113.63     23.41 o 
  10   8   2        6.41        0.00     17.89 o 
  11   8   2      225.09      263.00     27.89 o 
  12   8   2      516.31      426.39     40.62 o 
 -11   9   2        9.54        0.00     29.49 o 
 -10   9   2       39.40       26.52     22.60 o 
  -9   9   2        1.97        1.74     29.41 o 
  -8   9   2       12.36       11.23     20.85 o 
  -7   9   2       20.99       18.10     20.52 o 
  -6   9   2       35.22       55.19     20.23 o 
  -5   9   2      428.75      441.55     41.88 o 
  -4   9   2      326.48      396.98     73.44 o 
  -3   9   2        1.25        0.20     21.99 o 
  -2   9   2       33.71       50.70     23.85 o 
  -1   9   2        1.82       22.65     23.48 o 
   0   9   2        8.62       39.40     25.83 o 
   1   9   2       24.48        8.82     24.28 o 
   2   9   2      155.23      136.89     26.19 o 
   3   9   2        4.02        0.00     36.49 o 
   4   9   2       47.08       68.07     21.34 o 
   5   9   2      102.51      123.03     24.01 o 
   6   9   2        1.58        4.46     21.16 o 
   7   9   2      139.25      131.07     25.17 o 
   8   9   2       57.61      100.09     36.26 o 
   9   9   2        9.90       15.38     22.70 o 
  10   9   2       16.10       57.15     31.64 o 
  11   9   2       38.56       19.23     24.43 o 
  -9  10   2        7.69       42.06     29.02 o 
  -8  10   2       65.79       58.61     23.93 o 
  -7  10   2       43.63       38.57     23.14 o 
  -6  10   2       97.35       96.66     23.83 o 
  -5  10   2       96.66      146.38     34.46 o 
  -4  10   2      176.30      189.84     30.54 o 
  -3  10   2       75.20       58.20     27.84 o 
  -2  10   2      164.97      198.45     31.05 o 
  -1  10   2       64.12       61.28     26.25 o 
   0  10   2      140.21      113.63     31.51 o 
   1  10   2      302.91      343.13     35.97 o 
   2  10   2       26.75       10.36     26.74 o 
   3  10   2       16.28       41.26     28.25 o 
   4  10   2       67.61       89.97     30.26 o 
   5  10   2       41.06       69.07     23.36 o 
   6  10   2       75.11       48.08     28.83 o 
   7  10   2       19.29       42.60     28.24 o 
   8  10   2      109.78      102.56     29.17 o 
  -5  11   2        0.39        0.00     29.91 o 
  -4  11   2       20.90       47.65     30.19 o 
  -3  11   2       57.54       52.19     29.69 o 
  -2  11   2       13.92        0.00     28.02 o 
  -1  11   2        0.84        0.00     27.68 o 
   0  11   2        6.35        0.00     28.00 o 
   1  11   2        2.05        2.11     28.66 o 
   2  11   2        9.97        0.00     28.55 o 
   3  11   2        0.28        0.00     28.49 o 
   4  11   2       17.54       10.75     31.96 o 
 -18   1   3        0.27       22.05     26.16 o 
 -17   1   3      629.73      660.15     44.12 o 
 -16   1   3      435.23      387.00     59.55 o 
 -15   1   3       76.45       95.94     25.32 o 
 -14   1   3       22.28        0.00     19.52 o 
 -13   1   3        8.32       15.53     18.54 o 
 -12   1   3     1943.95     1841.00     59.76 o 
 -11   1   3      453.73      461.19     27.14 o 
 -10   1   3       85.87       70.00     16.42 o 
  -9   1   3     6322.64     5931.42    141.79 o 
  -8   1   3     5386.92     6014.20     95.82 o 
  -7   1   3     1162.87     1344.91     24.76 o 
  -6   1   3    11705.40    13373.58    205.37 o 
  -5   1   3     1312.98     1275.74     22.88 o 
  -4   1   3     3593.38     3605.71     66.97 o 
  -3   1   3     4314.95     4657.72     72.87 o 
  -2   1   3    24017.57    25081.83    379.69 o 
  -1   1   3    18478.54    19029.75    423.77 o 
   0   1   3     2170.81     2411.61     36.01 o 
   1   1   3       72.83       92.15      4.13 o 
   2   1   3     7279.85     7651.95    120.05 o 
   3   1   3      322.59      429.51     12.45 o 
   4   1   3    16490.40    18034.55    317.89 o 
   5   1   3      967.57     1059.47     31.19 o 
   6   1   3      228.96      273.71     10.69 o 
   7   1   3    21506.97    22587.88    346.61 o 
   8   1   3     1208.57     1239.37     27.19 o 
   9   1   3        1.79        3.29      8.47 o 
  10   1   3     1313.90     1176.79     28.59 o 
  11   1   3       14.53       10.51     10.24 o 
  12   1   3      846.71      787.36     38.38 o 
  13   1   3        6.35        2.59     34.68 o 
  14   1   3       60.70       92.27     23.13 o 
  15   1   3     1489.59     1499.18     59.40 o 
  16   1   3      119.61      146.08     29.55 o 
  17   1   3       10.73       18.42     27.20 o 
 -18   2   3       27.93       76.18     30.62 o 
 -17   2   3      370.77      307.97     35.23 o 
 -16   2   3       14.33        0.00     40.40 o 
 -15   2   3      255.28      267.87     52.24 o 
 -14   2   3      148.02      145.71     25.72 o 
 -13   2   3      674.07      631.94     56.28 o 
 -12   2   3      845.62      930.25     59.00 o 
 -11   2   3      271.07      237.03     40.17 o 
 -10   2   3      149.81      116.44     17.81 o 
  -9   2   3     2331.88     2365.84     51.31 o 
  -8   2   3     1035.32      944.40     20.81 o 
  -7   2   3     7930.59     8475.57    133.44 o 
  -6   2   3     1763.32     1830.98     33.24 o 
  -5   2   3     1606.29     1745.32     31.28 o 
  -4   2   3    10533.05    11588.69    161.80 o 
  -3   2   3      270.16      297.92      9.15 o 
  -2   2   3     1557.72     1679.17     43.16 o 
  -1   2   3     9290.71    10923.47    170.61 o 
   0   2   3    10279.72    11983.88    166.99 o 
   1   2   3     1927.06     1769.74     30.96 o 
   2   2   3      769.90      649.36     15.92 o 
   3   2   3     1220.61     1340.86     29.06 o 
   4   2   3     5777.56     6070.65    136.24 o 
   5   2   3      547.16      596.37     18.18 o 
   6   2   3      244.56      214.16     19.36 o 
   7   2   3      216.34      259.82     11.82 o 
   8   2   3     1798.39     1932.73     38.45 o 
   9   2   3     1183.37     1122.87     27.38 o 
  10   2   3     1882.81     1826.47     38.68 o 
  11   2   3      187.86      195.24     19.82 o 
  12   2   3     1263.55     1350.75     51.08 o 
  13   2   3      161.30      166.94     37.13 o 
  14   2   3      125.62      155.59     26.68 o 
  15   2   3      195.78      107.38     27.31 o 
  16   2   3      140.86      170.11     30.92 o 
  17   2   3        7.87        0.00     24.36 o 
 -18   3   3      514.75      656.73     49.10 o 
 -17   3   3       24.26        0.00     27.77 o 
 -16   3   3       77.27       47.51     28.29 o 
 -15   3   3      693.79      625.81     40.91 o 
 -14   3   3     2374.97     2525.80     81.81 o 
 -13   3   3        4.31       29.83     20.87 o 
 -12   3   3       19.47       44.01     18.95 o 
 -11   3   3     4141.49     4135.29    133.53 o 
 -10   3   3     3163.42     3061.03     84.25 o 
  -9   3   3     1485.06     1601.29     39.55 o 
  -8   3   3      369.49      423.31     15.06 o 
  -7   3   3     4279.70     4231.00     71.27 o 
  -6   3   3    28465.80    29828.04    411.82 o 
  -5   3   3     2187.25     2305.40     41.18 o 
  -4   3   3      632.22      658.22     18.42 o 
  -3   3   3     9601.18     9463.60    173.90 o 
  -2   3   3    10949.47    11141.32    175.25 o 
  -1   3   3      850.45      942.30     32.30 o 
   0   3   3      479.90      472.54     14.83 o 
   1   3   3    13224.81    14245.60    257.45 o 
   2   3   3     9413.17     9621.87    175.74 o 
   3   3   3     3696.06     3774.15     88.99 o 
   4   3   3     4999.64     4947.10    114.35 o 
   5   3   3    15865.17    16909.51    300.99 o 
   6   3   3      101.70       81.35     10.24 o 
   7   3   3      740.36      754.87     20.98 o 
   8   3   3      298.56      292.51     14.18 o 
   9   3   3     6736.69     6126.46    102.96 o 
  10   3   3      769.34      779.40     24.75 o 
  11   3   3     1654.58     1708.88     39.10 o 
  12   3   3      689.91      665.45     36.29 o 
  13   3   3      730.18      736.45     39.57 o 
  14   3   3        0.41        0.00     21.75 o 
  15   3   3       27.20       15.89     24.52 o 
  16   3   3       73.62       90.14     35.81 o 
  17   3   3      348.90      366.27     90.64 o 
 -17   4   3      183.92      275.73     66.18 o 
 -16   4   3      101.20      157.09     33.51 o 
 -15   4   3      138.15       76.94     28.30 o 
 -14   4   3      267.70      151.05     28.66 o 
 -13   4   3     1229.51     1334.14     55.70 o 
 -12   4   3        3.83        6.64     33.00 o 
 -11   4   3     2778.94     2734.00     90.64 o 
 -10   4   3      842.74      774.02     52.97 o 
  -9   4   3      667.46      689.27     21.64 o 
  -8   4   3     1103.20     1007.86     25.78 o 
  -7   4   3       63.08       78.61      7.95 o 
  -6   4   3      296.86      309.99     13.89 o 
  -5   4   3      939.44      920.84     24.24 o 
  -4   4   3      166.66      140.08     12.71 o 
  -3   4   3     7291.82     7667.32    142.23 o 
  -2   4   3    16422.89    17195.90    307.05 o 
  -1   4   3      140.39      117.86     14.84 o 
   0   4   3     8692.58     8432.43    220.13 o 
   1   4   3      275.97      253.62     10.67 o 
   2   4   3     1659.93     1798.85     34.08 o 
   3   4   3     1827.15     1602.58     37.38 o 
   4   4   3      119.29      170.44     12.26 o 
   5   4   3     5242.96     5235.44    100.79 o 
   6   4   3     2334.12     2435.64     53.64 o 
   7   4   3      340.93      366.92     32.74 o 
   8   4   3     1882.57     1835.33     39.35 o 
   9   4   3      404.05      387.42     17.71 o 
  10   4   3      202.45      231.53     15.93 o 
  11   4   3       27.32       30.17     13.83 o 
  12   4   3     1147.81     1195.21     74.39 o 
  13   4   3      351.72      327.02     45.30 o 
  14   4   3      754.51      756.22     43.71 o 
  15   4   3      270.77      227.82     32.48 o 
  16   4   3      150.49      237.44     34.40 o 
 -16   5   3      214.09      271.11     37.13 o 
 -15   5   3       22.29       14.25     25.18 o 
 -14   5   3       67.90       66.86     35.77 o 
 -13   5   3      104.87      134.97     28.67 o 
 -12   5   3      525.48      613.04     38.25 o 
 -11   5   3       20.23       10.42     20.20 o 
 -10   5   3      999.61      909.27     48.29 o 
  -9   5   3       10.33        9.45     12.13 o 
  -8   5   3      948.93      971.39     32.57 o 
  -7   5   3       15.34        3.29      4.76 o 
  -6   5   3       96.99       85.02     12.40 o 
  -5   5   3      273.94      247.79     15.55 o 
  -4   5   3     4011.15     3756.63     76.75 o 
  -3   5   3       12.90       17.08     10.77 o 
  -2   5   3     2089.16     2110.94     48.80 o 
  -1   5   3     2601.26     2593.55     56.94 o 
   0   5   3     2916.78     2804.72     73.64 o 
   1   5   3      443.31      456.35     21.66 o 
   2   5   3      944.48     1022.16     23.62 o 
   3   5   3     1852.33     1744.19     42.28 o 
   4   5   3     2855.22     2611.04     57.44 o 
   5   5   3      117.79      111.19     13.56 o 
   6   5   3      660.20      563.29     23.28 o 
   7   5   3     2494.46     2256.16    107.84 o 
   8   5   3      263.74      227.64     18.49 o 
   9   5   3      491.20      413.60     19.92 o 
  10   5   3     1046.61     1040.38     31.48 o 
  11   5   3     1604.98     1649.08     48.35 o 
  12   5   3      404.86      387.01     32.27 o 
  13   5   3        2.28        0.00     22.89 o 
  14   5   3      327.51      314.87     33.78 o 
  15   5   3      206.47      248.74     50.06 o 
  16   5   3       38.27       64.75     29.60 o 
 -16   6   3      146.72      204.27     56.60 o 
 -15   6   3      168.89      190.88     36.31 o 
 -14   6   3        0.61        0.00     28.23 o 
 -13   6   3      244.72      209.48     33.27 o 
 -12   6   3        6.01       20.84     25.11 o 
 -11   6   3       34.41       98.62     26.19 o 
 -10   6   3       97.16       77.55     57.60 o 
  -9   6   3      104.20      139.35     17.48 o 
  -8   6   3       45.17       17.08     14.59 o 
  -7   6   3      976.06      905.35     31.00 o 
  -6   6   3       89.44      106.04     14.77 o 
  -5   6   3       63.50       62.11     13.56 o 
  -4   6   3     1429.93     1353.73     37.99 o 
  -3   6   3       81.25       88.23     14.15 o 
  -2   6   3     1042.98      976.47     76.75 o 
  -1   6   3        2.22        3.16     12.60 o 
   0   6   3     1288.22     1134.02     77.89 o 
   1   6   3      864.83      850.54     69.72 o 
   2   6   3     1181.35     1151.60     47.97 o 
   3   6   3       24.23       50.60     13.31 o 
   4   6   3      259.49      252.52     18.30 o 
   5   6   3      391.46      413.29     39.60 o 
   6   6   3       28.94       14.29     14.10 o 
   7   6   3       94.34       63.47     16.52 o 
   8   6   3      138.21      124.76     18.23 o 
   9   6   3      118.22      161.38     21.82 o 
  10   6   3       87.29      109.16     17.34 o 
  11   6   3      174.06      176.92     23.51 o 
  12   6   3       35.03       39.56     24.56 o 
  13   6   3       80.26       55.11     27.42 o 
  14   6   3       59.00       48.54     28.40 o 
  15   6   3        1.79        0.00     27.48 o 
 -14   7   3       45.99       35.86     30.93 o 
 -13   7   3      280.11      319.45     38.09 o 
 -12   7   3       98.01      123.50     31.65 o 
 -11   7   3       99.20       73.32     27.87 o 
 -10   7   3      239.11      261.92     31.61 o 
  -9   7   3      462.01      488.03     26.97 o 
  -8   7   3      273.16      337.18     34.16 o 
  -7   7   3        7.24        0.00     14.48 o 
  -6   7   3      722.23      693.18     30.20 o 
  -5   7   3     1554.95     1457.18     42.66 o 
  -4   7   3      688.87      661.59     28.34 o 
  -3   7   3      618.87      584.73     26.81 o 
  -2   7   3     1093.63     1036.46     42.88 o 
  -1   7   3      321.17      274.85     60.55 o 
   0   7   3      249.32      263.89     24.14 o 
   1   7   3       43.39       54.08     20.52 o 
   2   7   3      493.63      466.53     24.66 o 
   3   7   3      738.26      720.17     29.56 o 
   4   7   3     1189.02     1104.92     36.87 o 
   5   7   3      330.63      331.70     22.24 o 
   6   7   3      503.78      503.24     27.41 o 
   7   7   3     1212.75     1015.21     37.97 o 
   8   7   3      723.48      754.34     33.18 o 
   9   7   3      574.05      639.07     31.41 o 
  10   7   3       75.47       52.98     17.87 o 
  11   7   3      405.50      319.07     35.51 o 
  12   7   3      170.70      181.92     31.73 o 
  13   7   3        2.49        0.00     24.29 o 
  14   7   3       27.56       14.37     27.18 o 
 -13   8   3       34.47       49.23     32.24 o 
 -12   8   3       98.47      121.22     32.32 o 
 -11   8   3        6.21       11.59     26.61 o 
 -10   8   3       98.98       65.69     28.50 o 
  -9   8   3        6.09        0.00     39.94 o 
  -8   8   3        1.93        0.00     17.39 o 
  -7   8   3       77.40       90.46     19.33 o 
  -6   8   3      402.57      364.51     24.51 o 
  -5   8   3      241.40      263.74     22.79 o 
  -4   8   3      343.79      348.97     31.50 o 
  -3   8   3      122.96      105.50     20.79 o 
  -2   8   3       25.85       22.11     19.70 o 
  -1   8   3       53.15       35.42     19.91 o 
   0   8   3       14.85       10.59     26.33 o 
   1   8   3      710.19      678.60     38.64 o 
   2   8   3      806.72      832.32     43.56 o 
   3   8   3       17.11       28.53     27.94 o 
   4   8   3      672.30      635.19     30.90 o 
   5   8   3       21.22       11.66     18.41 o 
   6   8   3       25.80       24.37     22.90 o 
   7   8   3        3.55        0.00     18.23 o 
   8   8   3       39.78       26.32     20.57 o 
   9   8   3        6.68       10.90     20.81 o 
  10   8   3      244.98      245.14     23.67 o 
  11   8   3        0.45       34.64     22.23 o 
  12   8   3       30.32       52.75     29.04 o 
 -11   9   3      150.20      181.80     36.41 o 
 -10   9   3      135.68      132.51     32.28 o 
  -9   9   3        2.80        0.07     24.74 o 
  -8   9   3       42.78       36.49     20.01 o 
  -7   9   3      317.96      295.22     40.21 o 
  -6   9   3      279.81      306.48     26.83 o 
  -5   9   3       71.29       67.13     20.20 o 
  -4   9   3      179.79      181.37     23.23 o 
  -3   9   3      855.17      943.71     48.37 o 
  -2   9   3      365.61      407.68     32.88 o 
  -1   9   3       11.38        0.00     22.68 o 
   0   9   3      168.48      148.36     26.62 o 
   1   9   3      551.82      582.06     53.01 o 
   2   9   3      328.50      294.23     35.01 o 
   3   9   3       21.24        5.74     27.70 o 
   4   9   3       56.43       55.07     21.17 o 
   5   9   3      172.79      192.88     25.17 o 
   6   9   3      261.21      265.17     27.47 o 
   7   9   3       22.46        7.56     21.69 o 
   8   9   3      179.71      190.23     25.97 o 
   9   9   3      328.68      390.47     32.58 o 
  10   9   3       30.67       26.77     24.83 o 
  -9  10   3       16.78        1.91     27.24 o 
  -8  10   3       22.03       21.10     40.02 o 
  -7  10   3        0.56        0.00     21.76 o 
  -6  10   3        1.22        0.00     21.12 o 
  -5  10   3        6.00        0.00     32.90 o 
  -4  10   3       71.04       89.38     28.34 o 
  -3  10   3      192.59      224.80     33.24 o 
  -2  10   3       80.40       55.39     27.65 o 
  -1  10   3       12.65       13.52     26.56 o 
   0  10   3      247.74      245.62     31.79 o 
   1  10   3       36.11       39.08     28.64 o 
   2  10   3       23.58        0.00     25.11 o 
   3  10   3       26.64       55.41     29.56 o 
   4  10   3       78.10       87.42     46.02 o 
   5  10   3        1.72        0.00     22.19 o 
   6  10   3       58.27       84.15     25.30 o 
   7  10   3       18.95       26.29     24.42 o 
   8  10   3       26.72        4.30     25.73 o 
  -5  11   3       45.95       71.05     32.36 o 
  -4  11   3       21.86       37.03     30.27 o 
  -3  11   3        0.13        0.00     28.16 o 
  -2  11   3        1.22        0.00     26.75 o 
  -1  11   3      126.49      135.17     33.94 o 
   0  11   3       78.58       88.34     39.26 o 
   1  11   3       12.13       39.50     31.98 o 
   2  11   3       70.89      103.39     33.72 o 
   3  11   3       63.85      112.09     34.43 o 
   4  11   3       58.70       42.73     30.93 o 
 -18   0   4       15.16        0.00     37.40 o 
 -17   0   4       15.66        0.00     36.76 o 
 -16   0   4      916.86     1036.21     73.80 o 
 -15   0   4     1911.20     1482.74     81.15 o 
 -14   0   4      383.48      398.78     45.21 o 
 -13   0   4      762.71      733.11     54.10 o 
 -12   0   4     2753.38     2720.57    110.93 o 
 -11   0   4     1852.42     1957.41     86.24 o 
 -10   0   4     1146.92     1121.82     56.92 o 
  -9   0   4       53.36       91.68     19.79 o 
  -8   0   4     4269.79     4215.21    145.15 o 
  -7   0   4    31040.28    32465.86    998.18 o 
  -6   0   4     4658.15     5047.54    165.76 o 
  -5   0   4    16084.96    17106.47    528.77 o 
  -4   0   4    41793.41    44948.21    962.52 o 
  -3   0   4      557.00      542.68     20.82 o 
  -2   0   4      126.22      138.49     24.71 o 
  -1   0   4     9713.44    11308.54    253.61 o 
   0   0   4       72.74      105.60     21.47 o 
   1   0   4    32787.85    34435.54    614.36 o 
   2   0   4    13529.60    15697.79    361.70 o 
   3   0   4     7032.58     6722.10    148.73 o 
   4   0   4    41532.43    43097.34    923.12 o 
   5   0   4      108.24      103.03     14.98 o 
   6   0   4     3651.63     2587.40     91.78 o 
   7   0   4       56.89       40.04     11.22 o 
   8   0   4      502.02      449.36     23.08 o 
   9   0   4    10280.16    10351.35    233.14 o 
  10   0   4     8655.40     9105.91    208.49 o 
  11   0   4      706.68      704.81     33.20 o 
  12   0   4     3181.57     3079.96    122.82 o 
  13   0   4       16.82       29.05     25.33 o 
  14   0   4       66.80       80.43     34.68 o 
  15   0   4      578.16      597.13     55.74 o 
  16   0   4      378.81      389.34     50.29 o 
  17   0   4      720.39      621.18     62.55 o 
 -18   1   4       92.68      176.14     33.63 o 
 -17   1   4       71.33       84.30     28.20 o 
 -16   1   4      387.64      400.24     46.70 o 
 -15   1   4      221.83      168.34     27.62 o 
 -14   1   4       77.10       70.71     23.48 o 
 -13   1   4      462.88      457.24     37.72 o 
 -12   1   4     2396.05     2509.46     75.07 o 
 -11   1   4      374.20      377.22     25.53 o 
 -10   1   4     3496.21     3180.78    138.21 o 
  -9   1   4     1207.79     1194.72     50.38 o 
  -8   1   4     3416.26     3293.95     76.65 o 
  -7   1   4     2689.54     2696.15     53.40 o 
  -6   1   4     1301.45     1347.35     29.06 o 
  -5   1   4     3904.16     4108.69     82.23 o 
  -4   1   4     9500.43    10093.04    155.15 o 
  -3   1   4     4186.58     4523.46     64.48 o 
  -2   1   4     3279.15     3168.15     42.52 o 
  -1   1   4    57738.87    54444.80   1255.72 o 
   0   1   4    28347.55    30580.31    424.05 o 
   1   1   4    10271.18    10999.20    154.82 o 
   2   1   4        2.67        6.07      3.45 o 
   3   1   4     5362.83     5266.41     96.40 o 
   4   1   4     2267.80     2327.43     46.45 o 
   5   1   4     3402.57     3460.72     58.11 o 
   6   1   4     1024.44      957.65     37.52 o 
   7   1   4     8734.59     9492.75    150.53 o 
   8   1   4       77.65       75.66      9.33 o 
   9   1   4     5703.67     5954.00     99.28 o 
  10   1   4       62.02       95.86     11.59 o 
  11   1   4      431.37      345.46     17.03 o 
  12   1   4        1.11        0.00     17.43 o 
  13   1   4      582.06      568.30     34.21 o 
  14   1   4        9.31       12.28     21.02 o 
  15   1   4      582.70      603.90     39.35 o 
  16   1   4        2.88        0.00     33.13 o 
  17   1   4      426.48      487.96    118.46 o 
 -18   2   4       45.24        0.52     29.49 o 
 -17   2   4      443.84      501.36     40.53 o 
 -16   2   4       87.85      106.88     28.89 o 
 -15   2   4       32.30       45.67     24.96 o 
 -14   2   4     1558.14     1452.93    143.56 o 
 -13   2   4      687.76      623.64     36.05 o 
 -12   2   4      343.57      308.66     58.32 o 
 -11   2   4        4.51       41.29     16.73 o 
 -10   2   4     3371.96     3367.92    133.90 o 
  -9   2   4     8616.87     8514.16    265.93 o 
  -8   2   4     1051.76     1179.57     23.99 o 
  -7   2   4     1571.71     1668.26     36.56 o 
  -6   2   4     4741.75     4602.97     74.46 o 
  -5   2   4       31.73       43.77      4.98 o 
  -4   2   4     2025.84     1986.79     34.66 o 
  -3   2   4     1745.43     1747.82     31.28 o 
  -2   2   4     4353.16     4417.34    103.91 o 
  -1   2   4     4617.85     5014.98     81.31 o 
   0   2   4    24884.25    26177.25    364.60 o 
   1   2   4     4961.90     5553.25     89.06 o 
   2   2   4    27551.97    28657.30    441.33 o 
   3   2   4     1174.27     1132.00     26.01 o 
   4   2   4     1945.62     1919.29     40.15 o 
   5   2   4     1625.88     1615.99     31.16 o 
   6   2   4     6541.19     6666.16    124.34 o 
   7   2   4     6707.96     6553.69    257.73 o 
   8   2   4     1247.62     1239.35     28.61 o 
   9   2   4     6831.37     6767.59    206.14 o 
  10   2   4      109.77       96.90     12.34 o 
  11   2   4      651.25      588.49     23.11 o 
  12   2   4      108.69      113.35     21.53 o 
  13   2   4       41.49       48.53     21.36 o 
  14   2   4     1723.50     1786.61     87.83 o 
  15   2   4      210.20      210.12     29.23 o 
  16   2   4       92.26       93.68     27.89 o 
  17   2   4      723.34      764.44     48.37 o 
 -18   3   4        1.97        0.00     30.24 o 
 -17   3   4       24.98      117.70     30.68 o 
 -16   3   4       10.86        0.00     26.02 o 
 -15   3   4      233.64      196.66     31.18 o 
 -14   3   4       26.06       24.30     23.07 o 
 -13   3   4      429.95      377.76     43.48 o 
 -12   3   4       15.78       15.29     19.02 o 
 -11   3   4        2.97        9.90     17.61 o 
 -10   3   4       78.08       98.58     18.39 o 
  -9   3   4      187.83      194.18     13.95 o 
  -8   3   4      604.25      560.45     15.18 o 
  -7   3   4     3180.89     3180.04     49.90 o 
  -6   3   4      733.93      742.41     16.78 o 
  -5   3   4      664.81      783.02     35.91 o 
  -4   3   4     3976.78     4142.91     80.69 o 
  -3   3   4      776.08      719.04     19.68 o 
  -2   3   4      114.99      150.63      8.04 o 
  -1   3   4     1832.27     1748.68     38.18 o 
   0   3   4       26.30       19.76      5.58 o 
   1   3   4     2654.05     2816.95     48.69 o 
   2   3   4       57.03       62.05      6.19 o 
   3   3   4    10109.78    11048.71    198.89 o 
   4   3   4      579.38      568.77     21.94 o 
   5   3   4     3489.57     3370.49     93.00 o 
   6   3   4      390.45      377.88     50.02 o 
   7   3   4      317.42      279.42     13.42 o 
   8   3   4      270.45      285.99     20.23 o 
   9   3   4      480.03      522.93     19.28 o 
  10   3   4     1997.14     2103.54     60.23 o 
  11   3   4       13.63       24.61     13.25 o 
  12   3   4      298.48      284.93     27.03 o 
  13   3   4      579.16      643.04     38.04 o 
  14   3   4      108.55      126.10     25.71 o 
  15   3   4        3.52       39.61     25.14 o 
  16   3   4       18.00        0.00     25.16 o 
 -17   4   4      278.91      289.41     69.72 o 
 -16   4   4       12.49        1.54     27.59 o 
 -15   4   4       23.52       59.66     26.43 o 
 -14   4   4      479.79      380.46     34.60 o 
 -13   4   4       60.91      117.71     30.32 o 
 -12   4   4      320.53      246.85     28.43 o 
 -11   4   4       34.03       37.10     20.23 o 
 -10   4   4      398.89      382.65     28.11 o 
  -9   4   4     2405.34     2451.72     56.08 o 
  -8   4   4       96.18      100.65     10.71 o 
  -7   4   4      731.16      631.40     16.94 o 
  -6   4   4     1277.01     1162.47     33.08 o 
  -5   4   4      568.52      560.99     22.98 o 
  -4   4   4     5057.78     4966.70     96.50 o 
  -3   4   4      235.32      294.67     11.78 o 
  -2   4   4     1402.55     1452.95     35.50 o 
  -1   4   4    10325.99    10830.75    197.25 o 
   0   4   4      581.20      610.47     19.62 o 
   1   4   4      947.50      891.15     24.44 o 
   2   4   4     3020.28     3230.69     65.19 o 
   3   4   4      564.48      490.69     23.55 o 
   4   4   4     4465.98     4578.57    109.56 o 
   5   4   4        3.77        1.16      5.43 o 
   6   4   4     2669.91     2529.86     62.67 o 
   7   4   4     2452.64     2565.98     56.98 o 
   8   4   4       34.28       39.06     10.96 o 
   9   4   4      913.99      848.39     35.19 o 
  10   4   4       21.71        6.17     12.68 o 
  11   4   4     1154.16     1138.36     33.50 o 
  12   4   4      406.85      483.13     37.81 o 
  13   4   4       13.86        0.00     21.64 o 
  14   4   4      786.15      765.53     57.14 o 
  15   4   4       99.27      115.11     55.24 o 
  16   4   4        1.62        0.00     26.96 o 
 -16   5   4       90.24       93.37     33.02 o 
 -15   5   4       14.46       49.41     28.55 o 
 -14   5   4      458.87      427.60     68.31 o 
 -13   5   4      280.09      249.87     36.86 o 
 -12   5   4      316.71      361.15     31.52 o 
 -11   5   4      324.77      298.80     60.64 o 
 -10   5   4       61.61       86.32     21.93 o 
  -9   5   4      814.83      825.95     29.90 o 
  -8   5   4      955.45      939.63     26.25 o 
  -7   5   4      111.87      108.90     12.94 o 
  -6   5   4      938.84      800.09     33.18 o 
  -5   5   4     1412.04     1393.42     36.43 o 
  -4   5   4     2548.29     2619.44     57.70 o 
  -3   5   4     2221.08     2078.00     48.18 o 
  -2   5   4      211.82      216.70     15.29 o 
  -1   5   4      184.65      191.17     15.13 o 
   0   5   4     1110.23     1079.22     29.52 o 
   1   5   4      700.95      585.33     23.34 o 
   2   5   4      787.61      743.40     42.49 o 
   3   5   4     4349.96     3913.28    201.55 o 
   4   5   4      428.15      424.42     19.26 o 
   5   5   4     1365.84     1292.49     35.95 o 
   6   5   4      271.85      320.32     18.97 o 
   7   5   4        1.45        0.54     12.56 o 
   8   5   4        4.89        2.17     13.43 o 
   9   5   4       15.66       15.49     12.97 o 
  10   5   4      797.14      775.37     27.12 o 
  11   5   4      690.98      643.24     26.24 o 
  12   5   4        2.33        0.00     19.59 o 
  13   5   4      548.80      577.67     38.77 o 
  14   5   4        2.97        0.00     24.28 o 
  15   5   4        5.35       48.41     26.87 o 
 -16   6   4       41.15       85.95     35.33 o 
 -15   6   4       75.05      121.45     59.00 o 
 -14   6   4       16.28       22.29     26.76 o 
 -13   6   4       52.91       30.95     25.71 o 
 -12   6   4      918.44      938.71     57.78 o 
 -11   6   4     2117.80     2214.94     74.48 o 
 -10   6   4        1.78        0.00     20.77 o 
  -9   6   4        9.91       25.37     14.73 o 
  -8   6   4     1073.64     1108.87     62.50 o 
  -7   6   4     2302.63     2272.20     54.22 o 
  -6   6   4      447.72      414.07     21.77 o 
  -5   6   4      258.53      273.08     20.35 o 
  -4   6   4     4194.51     4011.44     83.86 o 
  -3   6   4     2284.75     2278.41     54.32 o 
  -2   6   4       52.30       63.82     14.31 o 
  -1   6   4      144.49      134.71     21.33 o 
   0   6   4     1389.58     1383.79     47.47 o 
   1   6   4     2115.87     1961.95     58.84 o 
   2   6   4        5.82        0.00     12.37 o 
   3   6   4      139.66      138.11     15.90 o 
   4   6   4     5329.13     5253.38    105.63 o 
   5   6   4     2078.56     1951.35     76.25 o 
   6   6   4       25.91       46.12     15.62 o 
   7   6   4        6.19       13.19     15.37 o 
   8   6   4      886.17      843.04     32.20 o 
   9   6   4      505.84      531.07     29.56 o 
  10   6   4       46.25       33.32     15.50 o 
  11   6   4      184.50      195.04     19.90 o 
  12   6   4      481.09      468.29     30.18 o 
  13   6   4        1.24       38.79     25.42 o 
  14   6   4        0.12        0.00     37.45 o 
 -14   7   4       77.07       80.03     37.81 o 
 -13   7   4       16.04       25.77     29.08 o 
 -12   7   4      238.12      249.41     50.65 o 
 -11   7   4       11.02        6.17     27.41 o 
 -10   7   4      424.58      478.80     36.96 o 
  -9   7   4      229.92      226.21     27.68 o 
  -8   7   4      833.93      792.71     32.45 o 
  -7   7   4       40.28       69.34     16.56 o 
  -6   7   4      804.25      816.83     32.09 o 
  -5   7   4      501.46      442.14     23.76 o 
  -4   7   4      345.44      320.33     21.91 o 
  -3   7   4       42.19       27.37     19.64 o 
  -2   7   4      297.14      303.09     21.88 o 
  -1   7   4     1056.54     1020.01     43.15 o 
   0   7   4       22.82        6.93     17.24 o 
   1   7   4      136.94      155.24     22.74 o 
   2   7   4       18.74        0.59     15.67 o 
   3   7   4     1549.57     1583.12     57.17 o 
   4   7   4      782.16      739.20     30.34 o 
   5   7   4       22.77       21.62     16.21 o 
   6   7   4      936.76      874.18     34.84 o 
   7   7   4      271.98      276.46     23.63 o 
   8   7   4        0.41       20.52     18.22 o 
   9   7   4      114.43      159.09     26.71 o 
  10   7   4      118.25      174.96     29.83 o 
  11   7   4       24.33       42.03     21.33 o 
  12   7   4       60.63       26.42     26.07 o 
  13   7   4       89.79      143.83     45.89 o 
 -13   8   4      244.26      271.06     60.23 o 
 -12   8   4       20.11        5.51     29.72 o 
 -11   8   4        0.24        0.00     26.84 o 
 -10   8   4      143.23      196.12     31.92 o 
  -9   8   4     1097.24     1116.03     50.77 o 
  -8   8   4      347.07      306.04     24.74 o 
  -7   8   4        4.12        0.00     16.98 o 
  -6   8   4      317.97      332.66     24.35 o 
  -5   8   4      493.81      501.94     27.38 o 
  -4   8   4       43.43       29.60     17.57 o 
  -3   8   4       34.24       25.89     17.57 o 
  -2   8   4      616.61      563.07     33.46 o 
  -1   8   4      950.60     1044.10     69.13 o 
   0   8   4       77.29       71.12     22.98 o 
   1   8   4       26.80       10.97     24.78 o 
   2   8   4      875.47      857.10     43.35 o 
   3   8   4     1289.20     1303.77     49.46 o 
   4   8   4      357.45      326.92     24.64 o 
   5   8   4      561.65      524.41     29.88 o 
   6   8   4      943.61      961.69     55.39 o 
   7   8   4      247.52      257.72     25.48 o 
   8   8   4       92.51       53.31     21.81 o 
   9   8   4      123.55      108.13     24.25 o 
  10   8   4      231.10      259.56     24.21 o 
  11   8   4      139.38      171.86     26.82 o 
  12   8   4       10.05        0.00     24.48 o 
 -11   9   4        3.05        7.49     39.62 o 
 -10   9   4        1.08        0.00     28.32 o 
  -9   9   4        0.69        0.05     24.43 o 
  -8   9   4       61.01       42.23     20.30 o 
  -7   9   4       81.41      107.79     21.41 o 
  -6   9   4       35.12       45.48     26.64 o 
  -5   9   4      182.94      172.10     23.02 o 
  -4   9   4      339.15      329.77     26.74 o 
  -3   9   4       61.05       33.96     25.12 o 
  -2   9   4       24.95       41.68     24.06 o 
  -1   9   4      110.50      131.58     29.05 o 
   0   9   4      138.12      176.56     40.76 o 
   1   9   4       72.84       55.80     26.76 o 
   2   9   4       24.53       24.99     26.96 o 
   3   9   4        1.82        0.00     26.82 o 
   4   9   4        8.06        3.80     20.16 o 
   5   9   4       26.15       25.68     21.48 o 
   6   9   4       63.25       28.73     22.69 o 
   7   9   4        1.71        0.00     21.68 o 
   8   9   4        0.12       26.39     23.88 o 
   9   9   4        3.57        0.00     22.58 o 
  10   9   4        0.76        0.00     24.31 o 
  -9  10   4       11.69        0.00     26.23 o 
  -8  10   4        7.00       44.88     28.80 o 
  -7  10   4       97.37       81.84     24.27 o 
  -6  10   4      153.64      124.71     25.44 o 
  -5  10   4      219.89      240.12     27.85 o 
  -4  10   4        1.04        0.00     24.86 o 
  -3  10   4      173.06      143.63     28.69 o 
  -2  10   4      152.64      192.58     40.35 o 
  -1  10   4       44.03       31.69     27.20 o 
   0  10   4       88.56      106.36     29.49 o 
   1  10   4      145.75      143.78     31.03 o 
   2  10   4      326.78      291.30     51.65 o 
   3  10   4       89.61       76.37     41.53 o 
   4  10   4        1.25       11.74     31.35 o 
   5  10   4       47.01       78.19     34.18 o 
   6  10   4      106.03      174.78     66.10 o 
   7  10   4       31.06       53.54     25.24 o 
   8  10   4       18.25       22.04     39.22 o 
  -5  11   4        2.61        3.40     29.95 o 
  -4  11   4       17.98        0.00     32.59 o 
  -3  11   4       28.86        0.00     29.80 o 
  -2  11   4        0.83        1.42     30.64 o 
  -1  11   4        1.63        2.75     29.57 o 
   0  11   4        8.33        0.00     29.79 o 
   1  11   4       46.05       37.92     32.22 o 
   2  11   4       10.02       22.93     32.97 o 
   3  11   4        3.29        3.76     31.18 o 
 -18   1   5      206.98      217.26     34.85 o 
 -17   1   5       33.36       62.08     29.77 o 
 -16   1   5        5.04        0.72     24.81 o 
 -15   1   5     1052.17     1102.81     85.65 o 
 -14   1   5      659.70      549.73     36.30 o 
 -13   1   5       14.24        0.00     19.58 o 
 -12   1   5      509.10      549.99    147.60 o 
 -11   1   5      204.34      174.12     20.21 o 
 -10   1   5     2395.69     2432.80     85.47 o 
  -9   1   5     1144.56     1079.92     37.52 o 
  -8   1   5     3727.78     3877.06     96.09 o 
  -7   1   5     7646.22     7627.66    139.33 o 
  -6   1   5      257.80      226.18      9.58 o 
  -5   1   5      435.00      471.59     10.59 o 
  -4   1   5     3747.97     3921.88     57.02 o 
  -3   1   5       35.87       35.60      3.93 o 
  -2   1   5     8585.37     9517.41    135.07 o 
  -1   1   5      226.85      384.41      7.90 o 
   0   1   5     2976.63     3509.76     59.11 o 
   1   1   5    48877.83    49463.64    685.14 o 
   2   1   5     1034.87     1207.07     23.30 o 
   3   1   5     2771.60     3187.29     52.78 o 
   4   1   5     4998.47     5661.92     90.74 o 
   5   1   5     7166.27     8850.72    160.74 o 
   6   1   5    15688.87    16493.05    293.85 o 
   7   1   5      437.34      470.38     19.27 o 
   8   1   5      114.38      104.42     18.89 o 
   9   1   5     9455.92     9673.16    155.60 o 
  10   1   5       19.96       26.70     10.70 o 
  11   1   5        5.05        4.60     11.49 o 
  12   1   5     2570.47     2578.71     61.63 o 
  13   1   5        8.69       18.57     19.43 o 
  14   1   5     1801.38     1737.73     71.89 o 
  15   1   5       10.98        0.00     21.14 o 
  16   1   5      136.53      161.85     29.36 o 
  17   1   5      485.56      541.03     42.78 o 
 -18   2   5       27.02        0.00     30.17 o 
 -17   2   5       31.58       27.55     29.20 o 
 -16   2   5       67.52       15.21     25.94 o 
 -15   2   5      478.78      581.75     56.60 o 
 -14   2   5      256.65      318.14     48.84 o 
 -13   2   5     1453.94     1399.19     54.34 o 
 -12   2   5      106.90      128.90     22.78 o 
 -11   2   5      601.97      584.85     35.31 o 
 -10   2   5      304.19      326.77     24.25 o 
  -9   2   5      663.29      714.15     71.26 o 
  -8   2   5      542.16      565.81     17.09 o 
  -7   2   5     1835.93     1658.83     28.14 o 
  -6   2   5     2554.09     2967.81     51.87 o 
  -5   2   5     6694.34     7251.26    103.56 o 
  -4   2   5     4983.71     5316.70     76.98 o 
  -3   2   5    10484.90    11076.69    171.12 o 
  -2   2   5    13824.11    14110.49    583.73 o 
  -1   2   5     1308.09     1220.28     21.84 o 
   0   2   5       33.04       43.39      6.19 o 
   1   2   5     5720.38     6045.96     96.98 o 
   2   2   5      242.50      295.09     10.00 o 
   3   2   5     7373.44     7243.30    116.08 o 
   4   2   5    10578.65    11210.55    201.39 o 
   5   2   5      685.04      652.16     26.61 o 
   6   2   5     2547.74     2524.26     46.21 o 
   7   2   5       93.24      114.67     11.04 o 
   8   2   5     2318.95     2232.35     50.85 o 
   9   2   5      785.45      833.41     25.25 o 
  10   2   5     2180.83     2191.28     45.54 o 
  11   2   5      485.74      467.25     20.12 o 
  12   2   5     1053.03     1057.39     36.49 o 
  13   2   5      165.24      160.88     25.02 o 
  14   2   5      180.22      175.02     26.57 o 
  15   2   5      150.07      163.86     28.98 o 
  16   2   5      120.52      175.70     35.90 o 
  17   2   5        0.15       22.79     27.98 o 
 -18   3   5       50.76       16.70     30.86 o 
 -17   3   5      127.16      107.38     32.59 o 
 -16   3   5      608.50      745.75     70.35 o 
 -15   3   5      212.56      206.78     30.97 o 
 -14   3   5       30.46       10.91     21.88 o 
 -13   3   5      913.53      896.98     43.99 o 
 -12   3   5     3273.38     3111.12    102.40 o 
 -11   3   5        6.28        0.00     17.09 o 
 -10   3   5      110.30      138.66     39.26 o 
  -9   3   5     7525.98     7267.37    285.30 o 
  -8   3   5     2654.91     2543.14     41.75 o 
  -7   3   5      538.31      582.39     20.46 o 
  -6   3   5     2458.25     2555.58     41.23 o 
  -5   3   5     2215.67     1895.43     35.70 o 
  -4   3   5    10321.60    10206.37    188.51 o 
  -3   3   5     3738.56     3777.17     74.32 o 
  -2   3   5     2645.66     2842.60     49.94 o 
  -1   3   5     9521.98     9191.54    271.71 o 
   0   3   5      791.34      700.93     20.61 o 
   1   3   5      162.93      170.29      8.53 o 
   2   3   5      777.69      795.25     18.66 o 
   3   3   5    17036.50    17391.19    271.44 o 
   4   3   5     6361.16     6256.17    117.17 o 
   5   3   5     8831.53     8692.09    159.87 o 
   6   3   5     4587.76     4732.83     92.36 o 
   7   3   5     2657.54     2577.14     56.95 o 
   8   3   5      995.71      949.98     37.49 o 
   9   3   5       16.77       13.28     10.52 o 
  10   3   5       32.77       48.56     12.81 o 
  11   3   5     2000.49     2044.75     45.72 o 
  12   3   5      956.06     1072.34     37.94 o 
  13   3   5      416.84      364.76     56.78 o 
  14   3   5      422.69      350.08     32.99 o 
  15   3   5      634.30      687.30     61.86 o 
  16   3   5       70.29       59.66     28.98 o 
 -17   4   5      257.75      325.27     64.72 o 
 -16   4   5       38.43       25.04     27.28 o 
 -15   4   5      578.11      607.47     42.17 o 
 -14   4   5       61.84       83.12     31.23 o 
 -13   4   5        5.43        0.00     21.66 o 
 -12   4   5      377.67      378.94     40.94 o 
 -11   4   5     1064.80      965.69     45.14 o 
 -10   4   5      233.15      218.05     24.76 o 
  -9   4   5     1828.99     1790.70     44.15 o 
  -8   4   5     1590.93     1614.54     32.03 o 
  -7   4   5      632.27      591.90     22.18 o 
  -6   4   5     2486.24     2771.77     45.21 o 
  -5   4   5      119.03      123.08     10.80 o 
  -4   4   5       60.90       70.58      9.33 o 
  -3   4   5     2874.57     2893.19     52.02 o 
  -2   4   5      229.17      208.50     13.49 o 
  -1   4   5     3988.84     4012.77     69.58 o 
   0   4   5     6479.86     6571.17    125.00 o 
   1   4   5     1478.97     1612.94     33.28 o 
   2   4   5     5702.43     5354.77     89.11 o 
   3   4   5        2.23        4.74      6.51 o 
   4   4   5      972.57      867.55     26.10 o 
   5   4   5      191.59      144.50     13.02 o 
   6   4   5     4415.48     3919.40    330.88 o 
   7   4   5     3327.01     3249.23     85.30 o 
   8   4   5     2993.11     2823.02     63.88 o 
   9   4   5       28.50       15.53     11.95 o 
  10   4   5      832.03      878.16     33.45 o 
  11   4   5       28.74       56.85     14.94 o 
  12   4   5       61.04       89.47     19.31 o 
  13   4   5        3.00       18.72     28.73 o 
  14   4   5      193.89      229.97     31.25 o 
  15   4   5        1.03        0.00     25.28 o 
  16   4   5      377.49      358.15     38.02 o 
 -16   5   5       15.41        9.18     30.09 o 
 -15   5   5       11.38       14.07     27.15 o 
 -14   5   5      363.18      508.50     39.17 o 
 -13   5   5      139.24       81.20     27.02 o 
 -12   5   5        8.41       21.40     23.51 o 
 -11   5   5      514.12      533.03     35.74 o 
 -10   5   5     1002.10      905.48     43.92 o 
  -9   5   5      879.97      870.74     31.23 o 
  -8   5   5      113.91      131.43     12.88 o 
  -7   5   5     2122.89     1988.16     41.29 o 
  -6   5   5     6036.63     5849.14    140.25 o 
  -5   5   5       37.61       48.84     14.66 o 
  -4   5   5        1.90        0.00     10.64 o 
  -3   5   5     8003.96     8453.22    158.66 o 
  -2   5   5     3892.02     3977.42     86.22 o 
  -1   5   5     1567.81     1686.75     36.18 o 
   0   5   5       88.82       81.19     11.06 o 
   1   5   5     6296.52     6451.37    124.32 o 
   2   5   5      583.07      487.88     30.50 o 
   3   5   5      246.94      237.82     29.60 o 
   4   5   5     2082.72     1384.94    253.54 o 
   5   5   5     2993.23     2975.17     80.52 o 
   6   5   5     2554.35     2358.97     68.41 o 
   7   5   5      743.21      752.07     43.89 o 
   8   5   5        1.98       11.38     14.48 o 
   9   5   5      690.86      718.86     26.28 o 
  10   5   5      280.21      279.68     18.99 o 
  11   5   5       46.69       47.03     16.20 o 
  12   5   5      155.22      180.26     22.52 o 
  13   5   5      415.86      440.45     34.50 o 
  14   5   5       19.70       44.09     26.41 o 
  15   5   5        8.20       39.68     27.44 o 
 -16   6   5       13.83        0.00     30.46 o 
 -15   6   5        5.60        6.11     29.48 o 
 -14   6   5      170.03      220.15     35.56 o 
 -13   6   5        7.24       14.09     41.98 o 
 -12   6   5       15.92       39.32     24.72 o 
 -11   6   5        7.82        0.00     21.69 o 
 -10   6   5      108.44      119.50     34.31 o 
  -9   6   5        8.70        8.92     14.78 o 
  -8   6   5       42.35       32.90     12.63 o 
  -7   6   5        1.15        0.00     12.90 o 
  -6   6   5      422.97      400.37     50.29 o 
  -5   6   5     2371.96     2262.85     54.48 o 
  -4   6   5     1038.22     1022.34     33.55 o 
  -3   6   5       54.70       37.00     13.89 o 
  -2   6   5       10.78       15.18     13.28 o 
  -1   6   5      511.50      515.79     21.88 o 
   0   6   5       32.63       79.42     18.56 o 
   1   6   5       29.39       19.39     16.36 o 
   2   6   5      464.33      470.01     34.59 o 
   3   6   5      228.06      237.40     23.87 o 
   4   6   5      781.91      723.10     36.99 o 
   5   6   5       61.21      112.68     24.46 o 
   6   6   5      438.28      493.77     24.80 o 
   7   6   5      250.33      242.51     19.87 o 
   8   6   5       84.63       55.64     17.45 o 
   9   6   5        0.80        0.00     14.17 o 
  10   6   5       36.39       33.67     16.08 o 
  11   6   5       21.79       22.28     17.12 o 
  12   6   5      277.33      302.46     27.13 o 
  13   6   5      180.89      177.32     30.07 o 
  14   6   5        0.57       76.25     39.67 o 
 -14   7   5       98.09      100.62     34.42 o 
 -13   7   5        4.43       16.77     41.85 o 
 -12   7   5      162.66      175.33     31.71 o 
 -11   7   5      970.99      900.51     49.31 o 
 -10   7   5      314.09      335.47     33.80 o 
  -9   7   5      125.36      131.71     25.60 o 
  -8   7   5       98.52      145.87     22.74 o 
  -7   7   5      549.87      456.10     25.15 o 
  -6   7   5      627.15      647.40     28.84 o 
  -5   7   5      287.73      269.26     21.00 o 
  -4   7   5       11.20       24.17     27.19 o 
  -3   7   5     1021.62     1110.67     38.27 o 
  -2   7   5        7.20       12.00     15.70 o 
  -1   7   5      207.33      158.75     22.62 o 
   0   7   5      136.22      128.51     48.11 o 
   1   7   5      432.26      416.60     29.07 o 
   2   7   5     1258.68     1238.74     49.02 o 
   3   7   5      628.15      613.71     27.62 o 
   4   7   5      286.48      271.01     22.26 o 
   5   7   5     1611.50     1492.77     44.99 o 
   6   7   5     1366.72     1312.28     42.21 o 
   7   7   5       77.17       79.35     20.28 o 
   8   7   5       92.33      140.93     21.46 o 
   9   7   5       81.94       77.37     21.71 o 
  10   7   5      155.08      179.30     20.44 o 
  11   7   5       35.52       29.45     18.27 o 
  12   7   5        0.82        1.84     21.57 o 
  13   7   5      196.17      177.83     48.38 o 
 -13   8   5       37.40       32.02     31.73 o 
 -12   8   5       80.32       64.24     30.29 o 
 -11   8   5        4.37        0.00     41.62 o 
 -10   8   5       90.60      102.65     30.50 o 
  -9   8   5       65.30       31.62     19.13 o 
  -8   8   5       84.42       53.59     19.09 o 
  -7   8   5       16.00       10.17     18.16 o 
  -6   8   5        1.44        1.19     22.44 o 
  -5   8   5     1000.44      927.07     37.46 o 
  -4   8   5     1138.82     1033.41     55.88 o 
  -3   8   5        6.77        4.88     19.96 o 
  -2   8   5      343.99      380.45     42.21 o 
  -1   8   5       21.53       38.80     22.32 o 
   0   8   5        8.00       18.18     22.15 o 
   1   8   5        7.51        0.00     48.34 o 
   2   8   5       50.86       48.51     24.29 o 
   3   8   5       91.16       26.27     23.06 o 
   4   8   5      181.00      155.02     22.84 o 
   5   8   5       40.12        2.42     22.11 o 
   6   8   5      267.15      301.94     25.72 o 
   7   8   5       29.04       25.65     25.58 o 
   8   8   5       19.02        0.00     20.31 o 
   9   8   5      203.59      175.08     25.02 o 
  10   8   5       10.99       10.99     18.29 o 
  11   8   5       24.43       56.95     31.62 o 
 -11   9   5        6.74       55.69     71.30 o 
 -10   9   5        1.63        0.00     28.11 o 
  -9   9   5      316.00      307.35     34.18 o 
  -8   9   5      408.90      417.19     36.63 o 
  -7   9   5       49.69       57.20     21.81 o 
  -6   9   5       16.56       19.71     20.17 o 
  -5   9   5      473.92      506.72     31.22 o 
  -4   9   5      665.02      673.44     33.81 o 
  -3   9   5       31.99       32.44     25.16 o 
  -2   9   5        8.08       21.56     27.37 o 
  -1   9   5      561.13      546.82     74.57 o 
   0   9   5      668.48      648.30     40.14 o 
   1   9   5       36.41       38.75     25.61 o 
   2   9   5       12.13        0.42     25.75 o 
   3   9   5      489.86      479.57     38.96 o 
   4   9   5      325.84      356.48     36.46 o 
   5   9   5       19.66        3.94     20.49 o 
   6   9   5        1.05       18.18     21.53 o 
   7   9   5      318.59      324.09     29.46 o 
   8   9   5      179.71      214.34     27.66 o 
   9   9   5       21.38        0.00     31.36 o 
  10   9   5        0.37        0.00     43.30 o 
  -9  10   5       37.33       22.81     47.57 o 
  -8  10   5       38.02        7.20     28.14 o 
  -7  10   5      139.15      129.83     25.64 o 
  -6  10   5      141.44      169.46     26.45 o 
  -5  10   5        6.67       18.31     22.92 o 
  -4  10   5       32.66       47.37     26.09 o 
  -3  10   5       44.88       54.07     40.76 o 
  -2  10   5       43.14        6.13     28.37 o 
  -1  10   5      123.78      170.66     31.52 o 
   0  10   5       71.67       65.77     30.16 o 
   1  10   5        6.32       26.93     30.16 o 
   2  10   5      228.24      191.28     33.92 o 
   3  10   5        1.25        0.00     27.30 o 
   4  10   5       77.01      108.31     33.06 o 
   5  10   5      114.57       81.44     33.72 o 
   6  10   5        4.44        2.39     24.54 o 
   7  10   5        0.19        0.00     31.26 o 
  -4  11   5        3.89        0.00     29.01 o 
  -3  11   5       32.68        0.00     31.02 o 
  -2  11   5      227.99      235.49     37.34 o 
  -1  11   5       27.49       35.83     32.36 o 
   0  11   5       48.50       52.23     33.13 o 
   1  11   5      217.44      314.87     69.17 o 
   2  11   5      141.72      131.59     35.76 o 
   3  11   5       30.62        0.00     44.66 o 
 -18   0   6       43.84       91.96     43.94 o 
 -17   0   6     1579.23     1286.85     84.69 o 
 -16   0   6       80.19      100.76     40.40 o 
 -15   0   6      227.11      234.48     42.66 o 
 -14   0   6      304.80      227.03     37.67 o 
 -13   0   6     3052.17     2946.79    119.64 o 
 -12   0   6       30.61       24.15     23.97 o 
 -11   0   6     1969.18     1755.35     80.25 o 
 -10   0   6     1902.25     1629.98     73.62 o 
  -9   0   6     4411.32     4355.37    152.78 o 
  -8   0   6     1420.18     1491.19     64.09 o 
  -7   0   6      952.87      943.17     45.12 o 
  -6   0   6     1319.79     1307.99     33.31 o 
  -5   0   6    13641.74    14527.89    263.59 o 
  -4   0   6       98.44       82.94     13.79 o 
  -3   0   6    13085.11    13218.02    263.46 o 
  -2   0   6    52528.22    50101.98   1292.79 o 
  -1   0   6    12011.72    13245.23    239.59 o 
   0   0   6    16206.28    17409.33    387.73 o 
   1   0   6      336.79      480.00     13.17 o 
   2   0   6     2761.48     3423.81     84.41 o 
   3   0   6    24627.39    26073.59    667.57 o 
   4   0   6     3052.58     3797.98    135.62 o 
   5   0   6     2038.51     1825.03     48.88 o 
   6   0   6    14183.41    13388.50    496.05 o 
   7   0   6      283.38      289.02     18.56 o 
   8   0   6       10.31        1.45      5.54 o 
   9   0   6      867.75      723.09    124.09 o 
  10   0   6     2464.74     2344.13    118.69 o 
  11   0   6     3455.55     3546.79     94.38 o 
  12   0   6     1313.06     1470.03     52.57 o 
  13   0   6       17.61       13.25     27.51 o 
  14   0   6     3060.22     3073.87    129.99 o 
  15   0   6       32.02       37.31     34.59 o 
  16   0   6      113.93      172.38     43.85 o 
 -18   1   6      205.45      187.25     34.66 o 
 -17   1   6        2.68        0.00     36.04 o 
 -16   1   6      247.65      257.09     43.44 o 
 -15   1   6       14.99        0.00     22.74 o 
 -14   1   6      956.91      989.32     81.06 o 
 -13   1   6        3.98        0.00     18.18 o 
 -12   1   6     1135.26     1044.32     46.16 o 
 -11   1   6       43.99       57.04     18.13 o 
 -10   1   6      949.55      797.80     45.57 o 
  -9   1   6       12.66        0.00     12.07 o 
  -8   1   6     3954.31     4146.98    102.02 o 
  -7   1   6     1083.88     1023.42     24.40 o 
  -6   1   6     4545.65     4601.30     67.35 o 
  -5   1   6     4262.79     4454.24     65.07 o 
  -4   1   6     2319.83     2342.81     33.59 o 
  -3   1   6      299.39      279.46      7.75 o 
  -2   1   6    12236.64    13064.92    208.24 o 
  -1   1   6      200.53      201.24      5.73 o 
   0   1   6      399.97      404.25     12.12 o 
   1   1   6     5680.02     6043.65     99.42 o 
   2   1   6     3615.37     3711.39     61.76 o 
   3   1   6     2601.20     2558.08     43.86 o 
   4   1   6       74.16       79.60      6.73 o 
   5   1   6     2694.21     2689.34     47.44 o 
   6   1   6     1122.69     1116.00     33.11 o 
   7   1   6       48.56       37.33      9.98 o 
   8   1   6     1676.61     1630.33     34.67 o 
   9   1   6     1647.86     1481.53     39.46 o 
  10   1   6       19.13       19.77     11.14 o 
  11   1   6     1582.70     1635.22     39.33 o 
  12   1   6        3.31       14.14     13.51 o 
  13   1   6      418.32      470.38     50.56 o 
  14   1   6       48.74       63.88     23.54 o 
  15   1   6       38.64       40.06     24.12 o 
  16   1   6       11.72       28.50     26.01 o 
 -18   2   6       53.27       54.68     42.57 o 
 -17   2   6        4.64       31.97     26.19 o 
 -16   2   6        5.57       38.85     26.24 o 
 -15   2   6     1134.67      942.57     49.03 o 
 -14   2   6       96.24      109.62     25.33 o 
 -13   2   6        1.62       16.71     21.03 o 
 -12   2   6      197.85      165.50     23.44 o 
 -11   2   6      668.55      612.41     32.64 o 
 -10   2   6      881.46      797.53     35.14 o 
  -9   2   6      886.72      846.75     57.23 o 
  -8   2   6      232.88      179.80     23.26 o 
  -7   2   6     4472.26     4487.36     73.33 o 
  -6   2   6      535.59      593.78     20.90 o 
  -5   2   6     1032.14     1123.36     22.71 o 
  -4   2   6      792.12      691.94     16.09 o 
  -3   2   6      646.77      667.78     34.48 o 
  -2   2   6     8703.62     9194.06    148.72 o 
  -1   2   6     5159.11     5118.55     75.88 o 
   0   2   6     4016.94     3992.75     67.98 o 
   1   2   6    23306.91    23580.81    422.43 o 
   2   2   6     1938.37     1972.40     35.93 o 
   3   2   6     8574.51     8878.55    141.63 o 
   4   2   6     3800.02     3609.11     83.47 o 
   5   2   6     1508.20     1606.03     36.98 o 
   6   2   6     2469.96     2339.23     44.00 o 
   7   2   6       87.34       88.47     10.13 o 
   8   2   6     9466.04     9687.24    155.90 o 
   9   2   6     1270.28     1177.52     80.16 o 
  10   2   6      263.87      262.05     19.39 o 
  11   2   6     1814.57     1631.12     38.86 o 
  12   2   6       44.92       54.79     14.57 o 
  13   2   6      126.72      113.39     40.30 o 
  14   2   6      471.60      508.75     36.81 o 
  15   2   6        1.21        8.80     23.20 o 
  16   2   6      673.20      779.77    101.62 o 
 -18   3   6        0.95        5.24     29.27 o 
 -17   3   6       42.03       45.36     29.47 o 
 -16   3   6        4.09        0.91     25.94 o 
 -15   3   6       50.15       36.38     26.11 o 
 -14   3   6      315.40      295.18     31.93 o 
 -13   3   6      896.17      917.66     44.58 o 
 -12   3   6       72.40      108.32     22.49 o 
 -11   3   6       49.67       36.33     14.82 o 
 -10   3   6       21.10       29.75     13.46 o 
  -9   3   6      375.56      381.77     23.53 o 
  -8   3   6        1.81       10.93      9.11 o 
  -7   3   6      774.26      785.38     18.02 o 
  -6   3   6      180.32      180.46      8.95 o 
  -5   3   6      161.97      153.26      8.24 o 
  -4   3   6     5876.30     5812.74    174.90 o 
  -3   3   6     2494.17     2391.89     50.40 o 
  -2   3   6      332.59      355.47     16.27 o 
  -1   3   6       16.79       22.30      5.39 o 
   0   3   6       30.16       23.31      7.74 o 
   1   3   6      639.07      642.42     16.59 o 
   2   3   6     1302.67     1316.47     27.16 o 
   3   3   6     1074.15     1099.17     24.32 o 
   4   3   6     3747.73     3836.23     75.79 o 
   5   3   6       63.63       40.02      9.80 o 
   6   3   6      514.46      475.07     17.01 o 
   7   3   6     2489.39     2574.12     49.41 o 
   8   3   6     1411.38     1317.12     60.68 o 
   9   3   6      809.21      754.29     29.76 o 
  10   3   6       79.85      103.96     21.47 o 
  11   3   6       17.27       25.10     13.58 o 
  12   3   6      216.46      209.32     18.46 o 
  13   3   6      151.79      215.69     46.48 o 
  14   3   6       26.61       17.27     23.27 o 
  15   3   6       31.43       52.78     26.60 o 
  16   3   6      170.24       79.43     43.03 o 
 -17   4   6       61.28       64.76     32.50 o 
 -16   4   6      182.09      170.27     49.34 o 
 -15   4   6      322.99      334.78     36.20 o 
 -14   4   6        8.33       48.76     25.98 o 
 -13   4   6       38.95       31.13     23.71 o 
 -12   4   6     1875.87     1820.17     64.81 o 
 -11   4   6      565.06      534.21     36.45 o 
 -10   4   6      376.95      359.26     48.16 o 
  -9   4   6       78.40       54.09     18.42 o 
  -8   4   6     1460.55     1486.70     29.04 o 
  -7   4   6     3239.90     3152.01     55.67 o 
  -6   4   6      504.14      529.19     16.84 o 
  -5   4   6      775.99      820.07     25.07 o 
  -4   4   6     4640.05     4785.82     94.29 o 
  -3   4   6      164.74      192.69     14.25 o 
  -2   4   6     4937.59     5314.44     80.99 o 
  -1   4   6       95.28       73.49      8.89 o 
   0   4   6     9571.37    10735.60    198.65 o 
   1   4   6     3781.39     3773.31     65.63 o 
   2   4   6      936.13      974.87     23.06 o 
   3   4   6       71.22       46.26      8.22 o 
   4   4   6     3216.26     3136.37     65.44 o 
   5   4   6     1158.54      967.74     29.01 o 
   6   4   6      600.14      612.33     23.97 o 
   7   4   6      652.78      603.90     24.11 o 
   8   4   6     1663.89     1530.51     36.35 o 
   9   4   6       79.27       50.32     10.71 o 
  10   4   6       29.68        8.94      6.57 o 
  11   4   6      817.44      808.18     29.53 o 
  12   4   6      651.90      679.55     31.69 o 
  13   4   6      642.39      631.82     39.64 o 
  14   4   6       85.83       78.04     27.05 o 
  15   4   6      110.53       98.22     40.85 o 
 -16   5   6       60.24       57.11     30.88 o 
 -15   5   6       24.22       15.28     29.59 o 
 -14   5   6      196.36      224.49     45.66 o 
 -13   5   6        0.27        0.33     23.42 o 
 -12   5   6      160.78      211.40     46.98 o 
 -11   5   6      469.88      416.20     32.89 o 
 -10   5   6      390.78      365.17     39.58 o 
  -9   5   6      676.69      580.43     34.37 o 
  -8   5   6        1.54       17.53     10.60 o 
  -7   5   6      904.45      793.80     24.32 o 
  -6   5   6       48.30       63.69     17.64 o 
  -5   5   6      806.36      832.42     26.55 o 
  -4   5   6     1241.58     1246.96     51.27 o 
  -3   5   6     2574.61     2533.36     56.67 o 
  -2   5   6      884.14      891.36     29.06 o 
  -1   5   6     2286.22     2247.47     45.04 o 
   0   5   6      457.20      467.40     19.68 o 
   1   5   6       22.31       24.45      9.94 o 
   2   5   6      164.08      157.17     11.01 o 
   3   5   6        7.22       12.69     11.25 o 
   4   5   6     1664.03     1634.39     44.43 o 
   5   5   6     2627.96     2503.15     57.69 o 
   6   5   6       22.70        0.00     13.52 o 
   7   5   6     4229.22     4117.38     86.62 o 
   8   5   6      299.02      302.99     37.10 o 
   9   5   6       60.10       54.37     18.65 o 
  10   5   6      284.23      298.21     24.55 o 
  11   5   6       70.73       64.01     16.32 o 
  12   5   6      261.17      313.77     59.92 o 
  13   5   6      160.48      144.97     41.76 o 
  14   5   6       32.92       91.68     38.22 o 
  15   5   6      277.84      322.98     55.37 o 
 -15   6   6        2.75        0.00     28.64 o 
 -14   6   6      344.13      325.67     39.81 o 
 -13   6   6     1006.90     1153.19     57.25 o 
 -12   6   6      805.35      713.80     52.24 o 
 -11   6   6       78.27       80.85     26.35 o 
 -10   6   6     1600.98     1392.60    153.50 o 
  -9   6   6      524.03      575.66     27.20 o 
  -8   6   6        5.30        0.00     12.00 o 
  -7   6   6       39.65       22.66     11.91 o 
  -6   6   6     1563.72     1521.80     42.16 o 
  -5   6   6     2027.38     1891.28     58.10 o 
  -4   6   6       14.99       24.92     13.61 o 
  -3   6   6      209.48      224.59     18.57 o 
  -2   6   6     5777.35     5925.08    118.41 o 
  -1   6   6     2543.83     2484.79     57.53 o 
   0   6   6       78.10       80.79     18.51 o 
   1   6   6       34.57       43.77     32.32 o 
   2   6   6     2340.53     2379.45     60.77 o 
   3   6   6     1372.96     1353.40     38.91 o 
   4   6   6      101.26       96.34     16.17 o 
   5   6   6       14.78        9.17     14.57 o 
   6   6   6     1689.84     1417.95    110.85 o 
   7   6   6        5.43        7.79     15.74 o 
   8   6   6       86.75       15.73     25.48 o 
   9   6   6       71.30       43.99     12.01 o 
  10   6   6     1343.08     1287.94     37.70 o 
  11   6   6      496.78      492.11     25.98 o 
  12   6   6      111.98      155.31     30.86 o 
  13   6   6       81.76      151.96     43.94 o 
  14   6   6      503.79      561.91     64.36 o 
 -14   7   6      116.61      178.77     37.46 o 
 -13   7   6        3.20        0.00     28.63 o 
 -12   7   6       96.07       84.08     31.52 o 
 -11   7   6       88.58      114.96     30.07 o 
 -10   7   6      117.00      123.65     49.38 o 
  -9   7   6       33.73       11.13     16.57 o 
  -8   7   6      251.53      242.32     26.69 o 
  -7   7   6        4.79       13.97     16.22 o 
  -6   7   6      696.32      641.36     28.83 o 
  -5   7   6      370.78      386.74     23.25 o 
  -4   7   6       70.31       86.42     17.41 o 
  -3   7   6     1159.35     1103.54     45.42 o 
  -2   7   6      265.82      259.98     21.39 o 
  -1   7   6      605.61      681.35     36.88 o 
   0   7   6      445.67      456.22     30.88 o 
   1   7   6     1191.77     1036.57     58.05 o 
   2   7   6      499.91      448.27     49.79 o 
   3   7   6      623.93      666.91     37.08 o 
   4   7   6       42.75       21.77     19.28 o 
   5   7   6      143.99      182.56     35.22 o 
   6   7   6       11.38        0.35      7.08 o 
   7   7   6      325.61      314.49     33.03 o 
   8   7   6      279.31      337.71     31.98 o 
   9   7   6      854.67      850.09     36.95 o 
  10   7   6       77.55       98.64     23.79 o 
  11   7   6      306.97      372.54     51.95 o 
  12   7   6        1.28        0.00     28.47 o 
  13   7   6      113.47      102.40     45.84 o 
 -13   8   6        4.29        0.00     30.61 o 
 -12   8   6       83.46       70.73     56.15 o 
 -11   8   6      267.52      355.70     43.80 o 
 -10   8   6      221.26      171.33     44.84 o 
  -9   8   6       87.34      117.75     30.01 o 
  -8   8   6      263.55      277.06     31.24 o 
  -7   8   6       76.46       88.69     20.75 o 
  -6   8   6        9.73       19.34     18.84 o 
  -5   8   6       81.66       99.03     34.60 o 
  -4   8   6      801.79      845.80     35.36 o 
  -3   8   6      789.21      824.96     34.91 o 
  -2   8   6      212.81      173.28     31.45 o 
  -1   8   6      177.92      188.16     48.34 o 
   0   8   6      793.82      814.33     42.42 o 
   1   8   6      942.67      886.09     52.24 o 
   2   8   6       66.02       72.51     48.84 o 
   3   8   6      174.85      139.90     29.35 o 
   4   8   6      926.58      878.01     36.43 o 
   5   8   6      379.97      403.61     30.24 o 
   6   8   6       37.36       55.45     20.16 o 
   7   8   6       33.17       19.13     46.84 o 
   8   8   6      480.65      524.66     51.11 o 
   9   8   6       41.42       23.84     31.19 o 
  10   8   6        0.58        0.00     22.35 o 
  11   8   6       81.80       96.70     27.27 o 
 -11   9   6       17.90       26.71     30.43 o 
 -10   9   6       91.61      169.48     34.67 o 
  -9   9   6       12.32       46.83     41.80 o 
  -8   9   6       32.09       40.99     32.13 o 
  -7   9   6       13.27        0.00     19.93 o 
  -6   9   6       81.14       64.19     21.90 o 
  -5   9   6        0.91        3.85     19.72 o 
  -4   9   6       21.35        7.43     25.56 o 
  -3   9   6       75.41      120.94     27.06 o 
  -2   9   6       37.18       66.83     27.76 o 
  -1   9   6        2.06        0.00     25.02 o 
   0   9   6        3.14        5.88     23.98 o 
   1   9   6       81.80      106.78     27.34 o 
   2   9   6       17.06       20.75     25.45 o 
   3   9   6        1.25        0.00     28.23 o 
   4   9   6        7.60        2.81     53.29 o 
   5   9   6       54.33       63.01     23.71 o 
   6   9   6       17.64       29.90     38.67 o 
   7   9   6       21.32       27.02     30.98 o 
   8   9   6       92.48      105.86     35.09 o 
   9   9   6       11.23       35.57     32.41 o 
  -8  10   6       83.59       55.11     29.33 o 
  -7  10   6      103.70       70.80     24.83 o 
  -6  10   6      178.05      175.28     26.52 o 
  -5  10   6       41.14       51.23     23.48 o 
  -4  10   6      265.21      272.75     83.47 o 
  -3  10   6      104.24      104.92     29.28 o 
  -2  10   6       58.83       79.09     30.39 o 
  -1  10   6      270.54      280.23     50.56 o 
   0  10   6       71.41       83.13     30.77 o 
   1  10   6      152.88       80.48     29.64 o 
   2  10   6      156.18      224.94     47.43 o 
   3  10   6       56.50       72.17     31.33 o 
   4  10   6        1.04       11.24     32.49 o 
   5  10   6       24.50       12.54     32.33 o 
   6  10   6        1.48        0.00     31.05 o 
  -3  11   6        0.36        0.00     32.02 o 
  -2  11   6        6.92       48.24     32.16 o 
  -1  11   6        2.64       29.98     33.73 o 
   0  11   6       26.55       76.05     34.88 o 
   1  11   6       11.89       27.22     32.37 o 
 -18   1   7       12.59       17.48     29.73 o 
 -17   1   7        0.95        0.00     26.48 o 
 -16   1   7      648.45      560.95     40.07 o 
 -15   1   7      108.74      127.03     27.29 o 
 -14   1   7       28.40       32.27     23.04 o 
 -13   1   7      574.57      586.39     62.45 o 
 -12   1   7      783.50      781.21     38.66 o 
 -11   1   7      176.07      251.39     25.83 o 
 -10   1   7       51.24       71.31     16.98 o 
  -9   1   7       29.81       34.66     13.38 o 
  -8   1   7     4321.73     4364.48    106.80 o 
  -7   1   7     2638.81     2759.38     42.84 o 
  -6   1   7      682.54      671.33     14.41 o 
  -5   1   7     3833.32     3620.80     50.32 o 
  -4   1   7     1967.97     2102.01     31.11 o 
  -3   1   7     1117.15     1084.47     18.20 o 
  -2   1   7     6369.89     7107.45    116.06 o 
  -1   1   7       28.15       55.28     17.39 o 
   0   1   7    20868.05    22002.85    346.22 o 
   1   1   7      273.70      219.23     10.27 o 
   2   1   7     1031.93      886.73     19.09 o 
   3   1   7    26724.22    27936.13    385.50 o 
   4   1   7     1821.12     2049.19     37.45 o 
   5   1   7     1722.81     1808.68     34.84 o 
   6   1   7     2049.52     2014.77     39.08 o 
   7   1   7       37.56       41.61      9.21 o 
   8   1   7    11604.10    12298.17    224.70 o 
   9   1   7      288.27      270.45     18.30 o 
  10   1   7       28.56       26.68     11.67 o 
  11   1   7     4895.49     4885.10    101.04 o 
  12   1   7        3.67        4.75     14.20 o 
  13   1   7      177.26      245.42     27.11 o 
  14   1   7      304.94      287.02     32.36 o 
  15   1   7       23.02       25.54     25.28 o 
  16   1   7      767.01      745.73     65.36 o 
 -18   2   7       28.23       30.19     53.74 o 
 -17   2   7      198.42      222.97     34.37 o 
 -16   2   7        9.02        0.00     26.35 o 
 -15   2   7      292.82      252.22     31.48 o 
 -14   2   7       49.33      101.43     26.26 o 
 -13   2   7      176.25      199.98     26.79 o 
 -12   2   7      101.45      149.73     23.51 o 
 -11   2   7     1181.95     1174.13     45.92 o 
 -10   2   7      457.00      496.42     51.11 o 
  -9   2   7     1831.75     1563.40     57.55 o 
  -8   2   7     1130.39     1173.63     39.42 o 
  -7   2   7     2118.51     2153.96     38.70 o 
  -6   2   7      750.84      746.80     17.87 o 
  -5   2   7     1913.02     1686.65     28.78 o 
  -4   2   7      949.57      913.62     16.88 o 
  -3   2   7     5118.81     5026.03     75.15 o 
  -2   2   7     4332.02     4573.49     68.63 o 
  -1   2   7     6113.74     6335.93     93.34 o 
   0   2   7      819.67      718.59     18.59 o 
   1   2   7       66.29       66.66      6.26 o 
   2   2   7     7903.94     9042.31    144.19 o 
   3   2   7     1540.87     1487.91     29.66 o 
   4   2   7      735.26      773.86     22.39 o 
   5   2   7     4001.81     3880.80     66.34 o 
   6   2   7     3936.52     3982.08     79.69 o 
   7   2   7      606.75      592.01     22.03 o 
   8   2   7     1182.68     1164.22     29.13 o 
   9   2   7       24.82       10.16     11.37 o 
  10   2   7      151.18      161.91     15.23 o 
  11   2   7        5.58        4.37     11.99 o 
  12   2   7       28.24       28.28     10.41 o 
  13   2   7       89.39      113.18     23.93 o 
  14   2   7     1468.53     1587.35     61.14 o 
  15   2   7       12.12       39.76     35.77 o 
  16   2   7      170.38      179.10     46.30 o 
 -17   3   7       98.27      107.59     33.06 o 
 -16   3   7        2.91        0.00     27.54 o 
 -15   3   7      252.66      252.21     56.87 o 
 -14   3   7     1161.48     1098.22     57.92 o 
 -13   3   7      422.51      444.22     35.22 o 
 -12   3   7      236.40      229.10     26.10 o 
 -11   3   7       72.80       84.36     15.62 o 
 -10   3   7     5542.12     5664.20    116.14 o 
  -9   3   7       44.79       62.49     13.44 o 
  -8   3   7     1111.44     1052.47     25.69 o 
  -7   3   7     2025.74     1711.76     30.79 o 
  -6   3   7      724.70      694.21     17.06 o 
  -5   3   7      158.00      148.96      8.45 o 
  -4   3   7      282.57      282.09     15.94 o 
  -3   3   7     5060.05     5068.40     99.50 o 
  -2   3   7     7553.39     7474.06    121.98 o 
  -1   3   7     1895.01     1946.23     34.19 o 
   0   3   7      209.58      196.67     20.59 o 
   1   3   7     5899.38     6256.97    102.44 o 
   2   3   7     1651.82     1314.23     27.57 o 
   3   3   7     4120.21     4438.89     75.48 o 
   4   3   7     5573.21     5862.73    111.36 o 
   5   3   7     2675.01     2655.82     56.79 o 
   6   3   7     4710.10     4736.63     92.63 o 
   7   3   7     1593.35     1512.56     34.31 o 
   8   3   7      710.36      622.32     21.91 o 
   9   3   7     2446.09     2442.49     50.01 o 
  10   3   7       14.85       10.12     12.52 o 
  11   3   7       88.96      123.67     15.41 o 
  12   3   7      266.48      261.76     23.78 o 
  13   3   7     1667.99     1655.49     88.23 o 
  14   3   7      298.04      361.65     48.84 o 
  15   3   7      215.39      265.07     46.75 o 
 -17   4   7       37.17       45.00     32.13 o 
 -16   4   7       29.04       30.06     30.34 o 
 -15   4   7      348.53      361.26     39.44 o 
 -14   4   7        0.95        0.00     23.13 o 
 -13   4   7      292.46      320.12     31.85 o 
 -12   4   7       43.59       18.74     20.24 o 
 -11   4   7     1743.54     1699.02     72.39 o 
 -10   4   7      984.28      916.74     63.04 o 
  -9   4   7       49.13       72.41     22.92 o 
  -8   4   7        3.76       14.88      9.91 o 
  -7   4   7     6815.39     6969.52    103.34 o 
  -6   4   7      344.65      334.66     14.49 o 
  -5   4   7     1546.42     1454.85     36.33 o 
  -4   4   7     1058.89     1153.57     31.33 o 
  -3   4   7      162.04      159.86     10.94 o 
  -2   4   7      284.77      321.35     12.52 o 
  -1   4   7      735.81      738.03     21.33 o 
   0   4   7      383.09      370.18     17.84 o 
   1   4   7     7943.22     8248.25    156.13 o 
   2   4   7     3033.15     2775.47     50.93 o 
   3   4   7     1609.87     1755.73     36.18 o 
   4   4   7     3350.39     3066.08    100.63 o 
   5   4   7       58.81       46.37     12.15 o 
   6   4   7       82.32       79.51     13.95 o 
   7   4   7      978.99      888.94     26.29 o 
   8   4   7      397.25      313.34     17.32 o 
   9   4   7      139.81      184.63     15.66 o 
  10   4   7     1467.46     1521.77     38.89 o 
  11   4   7      107.67      129.93     16.77 o 
  12   4   7      703.10      771.94     46.18 o 
  13   4   7      248.51      226.22     44.03 o 
  14   4   7        7.16        0.00     33.86 o 
  15   4   7      121.48       61.82     41.12 o 
 -16   5   7      282.02      347.59     40.55 o 
 -15   5   7      335.24      328.41     48.75 o 
 -14   5   7       39.67        0.00     24.92 o 
 -13   5   7       92.31      112.35     26.84 o 
 -12   5   7     1269.84     1291.38     56.48 o 
 -11   5   7      315.50      326.66     31.28 o 
 -10   5   7        2.00       14.59     20.86 o 
  -9   5   7      726.79      738.86     37.99 o 
  -8   5   7      489.93      493.75     22.55 o 
  -7   5   7     1573.12     1559.83     41.24 o 
  -6   5   7       82.50       71.92     17.88 o 
  -5   5   7     2412.67     2377.19     54.53 o 
  -4   5   7     5279.75     5127.57    109.67 o 
  -3   5   7      915.18      910.88     30.43 o 
  -2   5   7     1112.08     1126.02     28.80 o 
  -1   5   7     3308.80     3395.06     63.37 o 
   0   5   7     1039.64      953.20     42.61 o 
   1   5   7       53.53       54.17     11.73 o 
   2   5   7      121.94      134.73     13.63 o 
   3   5   7     2763.59     2781.04     61.44 o 
   4   5   7      526.00      523.17     23.06 o 
   5   5   7       85.76       85.15     14.95 o 
   6   5   7        1.26        5.35     13.39 o 
   7   5   7      783.51      869.63     31.97 o 
   8   5   7      251.02      256.14     17.75 o 
   9   5   7      118.16      147.52     16.48 o 
  10   5   7       32.23       19.95     21.19 o 
  11   5   7     2100.57     2127.74    165.10 o 
  12   5   7      146.35      183.73     26.40 o 
  13   5   7       45.89       10.98     34.86 o 
  14   5   7       66.08      114.56     44.12 o 
 -15   6   7        0.70        0.00     31.24 o 
 -14   6   7       74.04       12.64     30.23 o 
 -13   6   7       21.20       39.68     28.63 o 
 -12   6   7        6.43        0.00     26.15 o 
 -11   6   7      222.95      239.42     30.60 o 
 -10   6   7      288.95      283.32     30.34 o 
  -9   6   7        3.13        3.63     20.21 o 
  -8   6   7        2.93        6.94     21.64 o 
  -7   6   7      173.81      157.18     18.28 o 
  -6   6   7     1534.65     1466.22     73.94 o 
  -5   6   7       57.82       79.30     15.31 o 
  -4   6   7       47.56       59.81     16.84 o 
  -3   6   7      641.33      601.78     26.89 o 
  -2   6   7      587.69      586.25     22.15 o 
  -1   6   7      736.27      700.25     26.93 o 
   0   6   7      117.59      159.72     20.88 o 
   1   6   7       74.83       83.14     18.65 o 
   2   6   7        3.76        0.00     17.01 o 
   3   6   7      410.25      350.51     24.54 o 
   4   6   7      135.81      178.10     18.32 o 
   5   6   7      132.46      125.63     17.50 o 
   6   6   7      428.29      422.10     23.97 o 
   7   6   7      532.64      442.97     24.99 o 
   8   6   7        2.96       28.61     24.58 o 
   9   6   7       43.29       26.35     26.77 o 
  10   6   7        1.65       22.28     20.08 o 
  11   6   7       31.36       50.39     22.23 o 
  12   6   7        8.52        0.00     26.17 o 
  13   6   7        9.21       13.89     37.22 o 
 -14   7   7       35.95       63.44     34.13 o 
 -13   7   7      358.76      422.93     41.82 o 
 -12   7   7      374.06      494.29     42.29 o 
 -11   7   7       96.43       67.07     27.25 o 
 -10   7   7      155.02      193.58     29.94 o 
  -9   7   7      514.48      594.44     39.81 o 
  -8   7   7        6.54        0.00     11.23 o 
  -7   7   7      295.84      288.14     23.04 o 
  -6   7   7       51.77       74.36     17.94 o 
  -5   7   7      667.34      661.99     29.21 o 
  -4   7   7      718.75      806.84     33.59 o 
  -3   7   7        4.52       12.60     16.03 o 
  -2   7   7      228.53      221.97     21.58 o 
  -1   7   7      610.60      635.11     34.36 o 
   0   7   7      756.40      664.47     35.51 o 
   1   7   7      119.03      142.22     25.42 o 
   2   7   7       16.71       20.36     20.35 o 
   3   7   7      497.07      519.46     37.47 o 
   4   7   7      247.68      257.09     21.57 o 
   5   7   7      278.48      314.15     25.10 o 
   6   7   7       90.65       85.54     25.97 o 
   7   7   7      353.11      340.23     34.80 o 
   8   7   7        5.84       19.64     26.53 o 
   9   7   7       37.11       54.90     29.95 o 
  10   7   7        0.55        0.00     20.91 o 
  11   7   7      134.64      104.82     26.12 o 
  12   7   7      105.62      117.66     32.63 o 
 -13   8   7       56.55       46.42     32.95 o 
 -12   8   7        9.40        0.00     30.06 o 
 -11   8   7       94.14      137.29     34.61 o 
 -10   8   7       18.17       62.44     28.85 o 
  -9   8   7       23.23       63.22     27.75 o 
  -8   8   7      151.24      124.39     27.05 o 
  -7   8   7      192.82      168.12     22.78 o 
  -6   8   7       25.30       16.70     19.39 o 
  -5   8   7      460.34      443.03     28.04 o 
  -4   8   7       82.02       38.77     20.07 o 
  -3   8   7      146.33      143.35     22.62 o 
  -2   8   7       36.93       65.10     25.43 o 
  -1   8   7        3.22        6.30     22.05 o 
   0   8   7      612.49      560.47     36.39 o 
   1   8   7       96.48      109.04     24.83 o 
   2   8   7       61.94       70.37     38.31 o 
   3   8   7       39.17       35.02     25.28 o 
   4   8   7       22.35        4.34     25.39 o 
   5   8   7      164.16      166.48     36.45 o 
   6   8   7      133.83      111.85     30.49 o 
   7   8   7       24.60        0.00     29.21 o 
   8   8   7       24.66        6.63     31.01 o 
   9   8   7        0.59        0.00     31.34 o 
  10   8   7        5.79        0.00     24.17 o 
  11   8   7      180.69      175.81     29.77 o 
 -11   9   7       81.44      102.99     34.66 o 
 -10   9   7      174.63      212.21     36.96 o 
  -9   9   7       41.21       31.04     57.51 o 
  -8   9   7       18.71       16.35     27.07 o 
  -7   9   7      188.84      158.65     24.39 o 
  -6   9   7      482.66      478.92     31.07 o 
  -5   9   7       34.10       39.71     21.49 o 
  -4   9   7       37.77       17.94     21.48 o 
  -3   9   7      315.94      383.19     36.45 o 
  -2   9   7      380.53      363.09     34.78 o 
  -1   9   7       18.61       38.51     26.96 o 
   0   9   7        7.79        0.48     24.41 o 
   1   9   7      203.34      271.15     48.02 o 
   2   9   7      192.57      207.98     49.52 o 
   3   9   7       79.59      102.38     30.30 o 
   4   9   7        0.89        6.79     28.63 o 
   5   9   7      214.85      252.25     36.43 o 
   6   9   7       50.23       54.65     31.64 o 
   7   9   7        3.07        7.88     31.20 o 
   8   9   7       16.98        5.20     31.93 o 
   9   9   7       79.21       65.01     34.28 o 
  -8  10   7       22.93        2.61     29.00 o 
  -7  10   7      140.42      117.05     32.16 o 
  -6  10   7       16.97        0.00     22.55 o 
  -5  10   7       53.68       39.11     25.20 o 
  -4  10   7        3.33        6.32     29.65 o 
  -3  10   7        6.33       19.82     29.65 o 
  -2  10   7       39.36        5.90     40.94 o 
  -1  10   7       24.07       15.46     30.32 o 
   0  10   7        1.82        3.83     29.96 o 
   1  10   7        2.93        0.00     28.25 o 
   2  10   7       45.72       15.64     31.77 o 
   3  10   7       39.54      109.96     39.81 o 
   4  10   7        0.98        8.33     30.14 o 
   5  10   7        4.47        0.00     33.08 o 
   6  10   7        1.20       30.80     33.28 o 
 -18   0   8       94.85      123.73     47.48 o 
 -17   0   8      144.93      183.01     44.30 o 
 -16   0   8       19.85        9.89     37.04 o 
 -15   0   8     1123.41     1263.52     77.43 o 
 -14   0   8       48.19       70.17     32.95 o 
 -13   0   8      263.33      223.85     35.13 o 
 -12   0   8      194.82      142.88     29.59 o 
 -11   0   8     2368.55     2267.60     95.22 o 
 -10   0   8      150.60      172.11     27.05 o 
  -9   0   8     1455.69     1347.21     61.00 o 
  -8   0   8     6509.01     7005.04    230.30 o 
  -7   0   8     3648.50     3689.76     78.20 o 
  -6   0   8      118.91      135.23      9.31 o 
  -5   0   8     1085.55     1121.64     27.29 o 
  -4   0   8     1973.27     2304.34     47.83 o 
  -3   0   8    39800.86    40599.83    724.42 o 
  -2   0   8     1026.89     1082.05     55.78 o 
  -1   0   8     2265.07     1906.02     39.95 o 
   0   0   8    28051.06    27210.07    604.34 o 
   1   0   8     2803.19     3011.67     59.87 o 
   2   0   8        7.46       15.55      5.63 o 
   3   0   8     1827.78     2071.56     52.64 o 
   4   0   8     2417.90     2730.19     70.62 o 
   5   0   8    10236.10    10360.10    400.96 o 
   6   0   8      794.37      862.95     31.67 o 
   7   0   8      575.14      554.05     26.47 o 
   8   0   8    14158.15    14420.31    324.80 o 
   9   0   8       85.59       95.17     18.79 o 
  10   0   8      919.49      954.20     40.96 o 
  11   0   8      570.76      336.24     32.23 o 
  12   0   8       68.36       74.44     34.77 o 
  13   0   8     3139.82     2922.73    122.19 o 
 -18   1   8      164.01      112.83     33.10 o 
 -17   1   8       42.12       72.11     28.75 o 
 -16   1   8      436.95      493.49     39.24 o 
 -15   1   8      217.65      162.01     28.07 o 
 -14   1   8      394.10      411.45     32.47 o 
 -13   1   8        0.17        2.01     19.39 o 
 -12   1   8      294.68      303.03     45.75 o 
 -11   1   8      159.13      183.60     21.83 o 
 -10   1   8     2108.12     2097.07     61.42 o 
  -9   1   8       77.82      102.74     13.34 o 
  -8   1   8     4829.35     4843.90     98.16 o 
  -7   1   8      506.32      574.78     14.06 o 
  -6   1   8     5217.50     5377.90     73.13 o 
  -5   1   8       66.73       73.59      5.82 o 
  -4   1   8     3987.12     3818.49     53.04 o 
  -3   1   8      101.66      146.76      7.00 o 
  -2   1   8      501.11      454.54     26.98 o 
  -1   1   8     1752.32     1974.87     33.17 o 
   0   1   8     5084.73     5047.39     89.61 o 
   1   1   8       43.64       28.76      7.30 o 
   2   1   8    10030.01    10501.82    150.80 o 
   3   1   8     4633.75     4651.54     69.33 o 
   4   1   8      461.34      424.86     20.52 o 
   5   1   8     2700.96     2575.86     46.72 o 
   6   1   8     1635.04     1678.26     46.74 o 
   7   1   8      218.56      200.43     12.75 o 
   8   1   8     1097.25     1100.78     28.45 o 
   9   1   8     1641.70     1588.03     36.46 o 
  10   1   8     1707.07     1821.12     78.58 o 
  11   1   8      500.17      551.28     27.05 o 
  12   1   8        9.43        7.34     13.23 o 
  13   1   8      486.49      567.26     51.11 o 
  14   1   8        0.53        0.00     30.95 o 
 -18   2   8       30.69       32.50     35.63 o 
 -17   2   8      132.93      115.51     33.72 o 
 -16   2   8      262.83      265.32     46.16 o 
 -15   2   8       39.03       20.96     25.30 o 
 -14   2   8      117.49      143.75     26.96 o 
 -13   2   8     1605.12     1563.46     58.22 o 
 -12   2   8      259.02      247.77     35.77 o 
 -11   2   8      166.70      158.94     17.70 o 
 -10   2   8      411.15      371.75     20.52 o 
  -9   2   8     1546.35     1409.58     38.63 o 
  -8   2   8     2651.35     2429.28     55.67 o 
  -7   2   8      295.99      245.77      9.72 o 
  -6   2   8      800.92      791.91     17.51 o 
  -5   2   8    18134.48    18741.17    240.83 o 
  -4   2   8     2306.89     2604.66     38.51 o 
  -3   2   8      592.76      626.97     15.03 o 
  -2   2   8     1865.68     1673.31     26.37 o 
  -1   2   8      248.06      235.06     12.64 o 
   0   2   8     8263.29     8406.42    137.85 o 
   1   2   8      240.12      252.81     12.17 o 
   2   2   8     6844.75     7429.74    120.14 o 
   3   2   8     6500.05     6151.91    101.40 o 
   4   2   8     2212.35     2070.39     45.29 o 
   5   2   8     2088.78     2128.02     40.74 o 
   6   2   8     2207.98     2240.64     43.44 o 
   7   2   8      699.63      722.70     22.31 o 
   8   2   8     1474.74     1389.70     38.63 o 
   9   2   8      851.61      803.05     30.37 o 
  10   2   8     2060.20     1909.11     43.25 o 
  11   2   8      282.70      336.66     25.03 o 
  12   2   8      766.16      821.27     34.17 o 
  13   2   8      741.82      625.45     54.56 o 
  14   2   8       33.68       33.13     33.31 o 
  15   2   8       80.21       90.96     40.40 o 
 -17   3   8       26.24       30.28     52.60 o 
 -16   3   8       36.91       67.69     66.45 o 
 -15   3   8       13.02        0.00     24.43 o 
 -14   3   8        8.77       11.17     23.92 o 
 -13   3   8       15.52        0.00     20.98 o 
 -12   3   8       42.96       62.43     21.16 o 
 -11   3   8        4.95       13.24     13.95 o 
 -10   3   8      643.15      668.14     32.93 o 
  -9   3   8      196.63      174.27     16.16 o 
  -8   3   8      190.24      189.95     15.36 o 
  -7   3   8       55.45       68.45      9.72 o 
  -6   3   8      138.41      184.29     10.43 o 
  -5   3   8       47.12       65.27      8.33 o 
  -4   3   8      403.22      377.81     27.51 o 
  -3   3   8     1158.36     1365.62     26.09 o 
  -2   3   8      618.46      571.10     19.08 o 
  -1   3   8      397.19      281.99     21.52 o 
   0   3   8      710.00      748.28     22.55 o 
   1   3   8     1452.07     1563.93     48.83 o 
   2   3   8     2984.62     3125.83     55.71 o 
   3   3   8     1445.56     1473.61     31.30 o 
   4   3   8      742.23      787.15     33.07 o 
   5   3   8       94.08       95.07     11.94 o 
   6   3   8     1283.86     1224.50     33.97 o 
   7   3   8      875.30      848.30     24.97 o 
   8   3   8      156.99      169.10     14.40 o 
   9   3   8      817.58      793.42     31.04 o 
  10   3   8      484.98      465.61     25.73 o 
  11   3   8        4.28       14.48     17.97 o 
  12   3   8        9.28        7.44     19.73 o 
  13   3   8        8.48       31.05     34.22 o 
  14   3   8        8.20       42.39     35.31 o 
  15   3   8      104.81      223.67     47.20 o 
 -17   4   8      233.06      227.49     52.60 o 
 -16   4   8      127.15      187.98     33.40 o 
 -15   4   8        0.58       11.61     27.60 o 
 -14   4   8      121.47      149.07     29.57 o 
 -13   4   8      367.86      306.53     32.72 o 
 -12   4   8       17.30       41.81     22.35 o 
 -11   4   8       58.91       58.55     29.41 o 
 -10   4   8      282.10      339.06     63.82 o 
  -9   4   8     1011.58     1127.16     35.81 o 
  -8   4   8      308.17      286.06     14.83 o 
  -7   4   8        0.79        0.22      8.14 o 
  -6   4   8     1549.74     1497.12     29.36 o 
  -5   4   8     4983.40     5066.90     87.15 o 
  -4   4   8      232.20      263.91     13.63 o 
  -3   4   8      822.53      851.91     20.78 o 
  -2   4   8     3432.37     3350.18     61.46 o 
  -1   4   8      502.70      555.77     19.25 o 
   0   4   8     3239.97     3303.97     69.70 o 
   1   4   8      900.21     1047.10     30.95 o 
   2   4   8      149.37      130.73     10.46 o 
   3   4   8      960.64      825.76     22.55 o 
   4   4   8       11.04        6.22     10.78 o 
   5   4   8     1617.20     1528.80     47.04 o 
   6   4   8      434.60      471.77     22.24 o 
   7   4   8     1647.45     1425.94     34.73 o 
   8   4   8      300.15      332.51     25.31 o 
   9   4   8      283.31      301.74     22.87 o 
  10   4   8     1865.21     1804.56     53.75 o 
  11   4   8      441.78      419.50     27.62 o 
  12   4   8      169.33      148.23     23.93 o 
  13   4   8      296.44      275.91     33.59 o 
  14   4   8        9.86       31.77     36.31 o 
 -16   5   8       64.59      114.78     33.24 o 
 -15   5   8        3.98        6.76     57.96 o 
 -14   5   8      155.04      173.06     32.09 o 
 -13   5   8        5.81        0.00     25.19 o 
 -12   5   8      222.98      262.99     31.30 o 
 -11   5   8       91.74      116.23     26.35 o 
 -10   5   8      742.95      811.33     42.48 o 
  -9   5   8        2.76       17.27     22.15 o 
  -8   5   8      792.95      865.31     30.89 o 
  -7   5   8      193.42      182.93     14.05 o 
  -6   5   8      404.50      379.86     24.42 o 
  -5   5   8      130.59      129.34     16.02 o 
  -4   5   8      829.12      820.86     22.31 o 
  -3   5   8       96.09       71.26     10.17 o 
  -2   5   8     2009.09     2072.87     43.80 o 
  -1   5   8      208.02      173.56     15.44 o 
   0   5   8      138.25      169.48     16.58 o 
   1   5   8     1243.22     1317.40     36.36 o 
   2   5   8        5.98       31.62     12.28 o 
   3   5   8       20.85       15.45     12.64 o 
   4   5   8     1269.34     1120.45     37.34 o 
   5   5   8       50.42       96.85     15.46 o 
   6   5   8     3353.50     3439.82     93.96 o 
   7   5   8      228.44      190.36     27.25 o 
   8   5   8      116.54       98.88     27.03 o 
   9   5   8      161.95      159.03     21.68 o 
  10   5   8      134.14      162.04     29.40 o 
  11   5   8        0.99        6.04     20.27 o 
  12   5   8       15.63        3.26     25.39 o 
  13   5   8        1.21       20.06     35.58 o 
  14   5   8      201.88      190.63     49.02 o 
 -15   6   8      380.20      494.16     62.00 o 
 -14   6   8      171.04      113.75     33.40 o 
 -13   6   8       47.15       57.80     30.37 o 
 -12   6   8      128.06      153.61     29.74 o 
 -11   6   8     1205.79     1241.29     55.52 o 
 -10   6   8      102.14      129.93     26.70 o 
  -9   6   8      481.87      444.09     50.97 o 
  -8   6   8       31.67       32.82     15.64 o 
  -7   6   8     1904.28     2079.25     66.99 o 
  -6   6   8      471.99      375.17     23.70 o 
  -5   6   8        4.25        7.39     14.48 o 
  -4   6   8      651.18      609.15     24.84 o 
  -3   6   8     2914.51     2882.32     57.76 o 
  -2   6   8      276.66      242.11     17.54 o 
  -1   6   8      725.11      706.72     27.84 o 
   0   6   8      501.15      501.40     30.19 o 
   1   6   8      993.78     1051.02     43.04 o 
   2   6   8       73.56       50.02     19.80 o 
   3   6   8      869.53      894.53     31.82 o 
   4   6   8      508.00      471.17     32.73 o 
   5   6   8     1559.30     1709.58    210.10 o 
   6   6   8       18.12       41.07     29.46 o 
   7   6   8       38.20       17.00     24.29 o 
   8   6   8      699.44      766.73     54.56 o 
   9   6   8      401.80      453.92     29.19 o 
  10   6   8      207.48      143.03     24.38 o 
  11   6   8       14.95        0.00     21.77 o 
  12   6   8      355.28      332.20     30.42 o 
  13   6   8      265.41      295.48     52.29 o 
 -14   7   8       83.29      165.61     38.26 o 
 -13   7   8       32.00       58.58     32.03 o 
 -12   7   8      536.85      532.01     42.66 o 
 -11   7   8        8.01        0.00     38.13 o 
 -10   7   8      159.38      157.09     30.12 o 
  -9   7   8        2.10        0.00     23.47 o 
  -8   7   8       64.96       18.57     14.84 o 
  -7   7   8       24.54       58.66     18.15 o 
  -6   7   8      456.71      468.67     26.98 o 
  -5   7   8        3.97        0.00     16.66 o 
  -4   7   8      975.63     1070.30     32.83 o 
  -3   7   8       37.80       40.56     17.22 o 
  -2   7   8      292.32      309.38     27.67 o 
  -1   7   8      126.20      167.92     25.59 o 
   0   7   8      108.23      112.29     22.55 o 
   1   7   8        2.00       15.72     19.84 o 
   2   7   8      350.35      345.35     31.08 o 
   3   7   8      218.20      164.06     47.98 o 
   4   7   8      183.35      245.54     30.06 o 
   5   7   8      949.37      964.58     47.82 o 
   6   7   8        1.27        0.00     25.51 o 
   7   7   8       36.95        0.15     25.54 o 
   8   7   8       27.50       45.73     28.62 o 
   9   7   8        1.26        0.21     21.05 o 
  10   7   8      166.67      210.38     26.87 o 
  11   7   8       13.50       43.60     24.47 o 
  12   7   8       26.24       22.18     31.76 o 
 -12   8   8      241.78      231.23     37.83 o 
 -11   8   8        5.36        0.00     28.35 o 
 -10   8   8       96.29       98.15     54.56 o 
  -9   8   8      686.83      631.64     44.01 o 
  -8   8   8      203.31      224.83     24.88 o 
  -7   8   8        5.58       31.10     20.37 o 
  -6   8   8        1.09       16.85     18.85 o 
  -5   8   8     1318.83     1336.51     73.80 o 
  -4   8   8      627.37      660.62     32.72 o 
  -3   8   8       53.30       26.60     20.79 o 
  -2   8   8      188.33      172.63     29.68 o 
  -1   8   8      603.37      618.71     37.87 o 
   0   8   8       14.13       16.92     23.09 o 
   1   8   8        4.66       31.22     23.46 o 
   2   8   8      133.03      109.82     27.92 o 
   3   8   8      234.21      269.17     35.95 o 
   4   8   8       67.44       78.35     28.07 o 
   5   8   8        8.61        0.00     38.44 o 
   6   8   8      280.41      330.03     37.15 o 
   7   8   8      236.55      319.41     37.59 o 
   8   8   8       20.96       31.23     30.88 o 
   9   8   8       10.32       36.93     33.12 o 
  10   8   8       96.17      117.60     27.91 o 
 -10   9   8       10.41        0.00     30.45 o 
  -9   9   8       31.06       90.85     31.51 o 
  -8   9   8       46.51       40.17     28.25 o 
  -7   9   8        0.09        0.00     26.84 o 
  -6   9   8       90.71      127.10     25.12 o 
  -5   9   8       15.68        0.00     32.48 o 
  -4   9   8       12.63       11.23     22.83 o 
  -3   9   8      199.24      162.34     30.69 o 
  -2   9   8        2.85        4.21     24.16 o 
  -1   9   8        4.82       18.87     29.46 o 
   0   9   8       30.27       19.09     27.07 o 
   1   9   8        5.00        0.00     25.09 o 
   2   9   8        0.95        1.57     26.34 o 
   3   9   8       20.33       19.29     26.93 o 
   4   9   8       49.85       41.18     30.30 o 
   5   9   8       19.89       61.26     31.93 o 
   6   9   8      156.97      137.10     39.58 o 
   7   9   8        6.37        0.00     30.86 o 
   8   9   8        0.38        0.74     33.55 o 
  -7  10   8      243.51      213.24     47.29 o 
  -6  10   8      109.36      112.37     26.40 o 
  -5  10   8      149.35      143.26     34.13 o 
  -4  10   8       10.67       25.73     30.37 o 
  -3  10   8       81.78      193.90     45.84 o 
  -2  10   8      156.38      172.76     52.79 o 
  -1  10   8       97.99       93.28     29.94 o 
   0  10   8       39.47       52.51     29.20 o 
   1  10   8       73.11       50.63     29.27 o 
   2  10   8       49.85       18.22     40.40 o 
   3  10   8       78.53      106.80     32.93 o 
   4  10   8       40.48       54.24     32.45 o 
   5  10   8        0.57        0.00     39.40 o 
 -18   1   9      148.82      170.84     34.30 o 
 -17   1   9       45.61       39.76     28.73 o 
 -16   1   9        0.35       55.56     27.92 o 
 -15   1   9       35.86       76.24     26.67 o 
 -14   1   9     1258.61     1250.79     52.92 o 
 -13   1   9      514.52      563.42     34.05 o 
 -12   1   9       56.98       89.87     39.62 o 
 -11   1   9       42.42       41.38     14.62 o 
 -10   1   9     1303.05     1209.86     48.01 o 
  -9   1   9       18.78        6.07     11.24 o 
  -8   1   9     1374.15     1395.64     37.30 o 
  -7   1   9     2200.49     2382.82     40.88 o 
  -6   1   9    11291.98    11402.27    148.96 o 
  -5   1   9      538.04      483.25     12.39 o 
  -4   1   9      133.73      140.31      7.08 o 
  -3   1   9     4984.52     4646.39     63.89 o 
  -2   1   9    10468.80    10984.14    157.13 o 
  -1   1   9     2770.40     2835.80     45.78 o 
   0   1   9     2756.57     2976.30     54.70 o 
   1   1   9     2813.24     2941.54     70.91 o 
   2   1   9    15177.81    16260.62    260.65 o 
   3   1   9       53.34       48.96      7.11 o 
   4   1   9      949.31      892.75     20.88 o 
   5   1   9    14974.78    15153.45    235.96 o 
   6   1   9       88.84      104.84     10.08 o 
   7   1   9      297.47      314.70     18.19 o 
   8   1   9     1473.09     1450.65     34.02 o 
   9   1   9       20.50        0.05     21.41 o 
  10   1   9     4855.97     4915.50    101.92 o 
  11   1   9        7.96       33.57     17.32 o 
  12   1   9      306.10      340.40     31.68 o 
  13   1   9     1084.59     1113.92     75.62 o 
 -18   2   9       41.06       51.32     30.88 o 
 -17   2   9      177.01      136.87     33.18 o 
 -16   2   9       24.92       40.04     28.50 o 
 -15   2   9      389.98      470.04     35.43 o 
 -14   2   9       57.51       59.51     19.07 o 
 -13   2   9      741.59      733.46     32.88 o 
 -12   2   9       40.86       32.39     16.06 o 
 -11   2   9      445.18      448.73     24.00 o 
 -10   2   9      384.29      374.66     21.30 o 
  -9   2   9     2961.23     2954.32     66.73 o 
  -8   2   9      435.66      477.42     25.15 o 
  -7   2   9     1752.12     1647.15     49.68 o 
  -6   2   9      573.97      581.83     14.40 o 
  -5   2   9      231.26      249.06     11.25 o 
  -4   2   9        7.36       29.97      5.94 o 
  -3   2   9     4368.09     4243.37     73.68 o 
  -2   2   9      610.22      735.40     22.94 o 
  -1   2   9     6239.81     6661.87     99.24 o 
   0   2   9     5092.17     5390.42     92.42 o 
   1   2   9     1266.97     1174.79     28.19 o 
   2   2   9     2725.05     2740.83     49.41 o 
   3   2   9     1810.08     1837.48     40.47 o 
   4   2   9      379.73      348.56     20.00 o 
   5   2   9      396.35      298.49     13.44 o 
   6   2   9       24.52       25.25     12.01 o 
   7   2   9     1971.56     1922.10     47.55 o 
   8   2   9     1394.32     1320.77     38.94 o 
   9   2   9       73.68       56.45     15.83 o 
  10   2   9     1073.28     1009.09     47.17 o 
  11   2   9       41.33       39.25     11.61 o 
  12   2   9        0.71        7.13     19.25 o 
  13   2   9      171.00      163.42     28.90 o 
 -17   3   9       68.41      129.24     33.16 o 
 -16   3   9     1003.13      966.93     80.16 o 
 -15   3   9      313.25      364.16     36.91 o 
 -14   3   9      138.74      194.72     29.39 o 
 -13   3   9      159.09      172.39     27.39 o 
 -12   3   9     1930.73     1935.89     53.96 o 
 -11   3   9      471.80      418.16     34.84 o 
 -10   3   9       13.15       13.65     14.19 o 
  -9   3   9       22.28       25.74     13.03 o 
  -8   3   9     7619.13     7772.23    151.48 o 
  -7   3   9        0.28        0.00      6.72 o 
  -6   3   9      700.54      742.76     18.70 o 
  -5   3   9     1847.34     1773.79     32.28 o 
  -4   3   9     4660.85     4498.13     70.12 o 
  -3   3   9      903.21      939.02     20.82 o 
  -2   3   9     4219.43     4200.53     59.60 o 
  -1   3   9      539.59      459.61     15.00 o 
   0   3   9    11253.55    11883.57    193.66 o 
   1   3   9      964.20      935.11     28.17 o 
   2   3   9       82.66       89.69     16.13 o 
   3   3   9     1645.83     1516.05     65.75 o 
   4   3   9     2398.88     2417.01     69.09 o 
   5   3   9     1375.92     1468.17     49.48 o 
   6   3   9     1550.38     1567.03     42.58 o 
   7   3   9     2884.15     2686.59     77.19 o 
   8   3   9     5459.49     5511.89    323.12 o 
   9   3   9     1171.28      904.50    126.51 o 
  10   3   9       57.04       52.99     19.32 o 
  11   3   9      391.81      404.11     27.33 o 
  12   3   9      297.77      319.98     26.84 o 
  13   3   9      101.71      106.13     29.59 o 
 -17   4   9       99.39      120.40     34.85 o 
 -16   4   9      175.96      149.26     32.45 o 
 -15   4   9      148.59      134.00     30.50 o 
 -14   4   9       15.71        0.00     48.38 o 
 -13   4   9      588.91      621.81     41.21 o 
 -12   4   9      105.33       92.25     24.99 o 
 -11   4   9      605.50      545.84     34.76 o 
 -10   4   9      319.97      313.26     34.18 o 
  -9   4   9      559.43      504.72     24.05 o 
  -8   4   9     1075.39     1052.63     44.52 o 
  -7   4   9     2893.53     2827.23     47.75 o 
  -6   4   9        1.19        0.00      8.14 o 
  -5   4   9     5507.82     5323.37     83.02 o 
  -4   4   9      738.55      716.10     19.21 o 
  -3   4   9     3407.18     3486.03     64.09 o 
  -2   4   9     1331.96     1330.81     28.11 o 
  -1   4   9      665.54      657.79     21.89 o 
   0   4   9        6.22       19.22     11.39 o 
   1   4   9     2201.41     1995.61     77.81 o 
   2   4   9      242.56      250.27     16.76 o 
   3   4   9     1888.95     1871.71     46.93 o 
   4   4   9     2380.41     2240.35     66.36 o 
   5   4   9      273.01      298.41     26.56 o 
   6   4   9     1179.72     1132.30     47.20 o 
   7   4   9      127.67       86.17     17.29 o 
   8   4   9       27.14        5.44     15.93 o 
   9   4   9      459.04      432.06     26.76 o 
  10   4   9       40.67       24.74     17.88 o 
  11   4   9      721.85      745.74     34.68 o 
  12   4   9      728.26      783.34     37.55 o 
  13   4   9       47.99       90.79     44.12 o 
  14   4   9      143.12      166.03     43.75 o 
 -16   5   9        0.69        0.00     28.85 o 
 -15   5   9       18.83       48.00     27.99 o 
 -14   5   9       29.25       87.73     30.48 o 
 -13   5   9      205.72      285.72     52.01 o 
 -12   5   9       38.47       70.64     36.54 o 
 -11   5   9      108.45       89.98     37.13 o 
 -10   5   9     2115.32     2109.11     69.84 o 
  -9   5   9       80.95       55.88     21.75 o 
  -8   5   9      511.10      476.43     35.81 o 
  -7   5   9       56.69       42.36     19.30 o 
  -6   5   9     1946.25     1971.05     48.68 o 
  -5   5   9     1627.40     1413.70     41.94 o 
  -4   5   9        6.13        0.00      9.26 o 
  -3   5   9      925.22      774.00     22.36 o 
  -2   5   9     1292.32     1347.99     40.41 o 
  -1   5   9      164.72      155.72     15.43 o 
   0   5   9       12.17        7.96     12.42 o 
   1   5   9       15.53       28.38     12.53 o 
   2   5   9     2376.67     2289.49     67.69 o 
   3   5   9      462.45      536.59     81.02 o 
   4   5   9       64.10      126.94     22.41 o 
   5   5   9     2384.70     2385.41     73.08 o 
   6   5   9      607.54      609.54     37.08 o 
   7   5   9        4.57       18.86     23.17 o 
   8   5   9      356.76      326.27     24.48 o 
   9   5   9      102.32      168.92     22.43 o 
  10   5   9      803.75      863.58     38.04 o 
  11   5   9       11.68        8.16     21.56 o 
  12   5   9       76.18       62.78     23.68 o 
  13   5   9      368.52      384.51     77.25 o 
 -15   6   9        9.03        4.70     30.10 o 
 -14   6   9       78.26      104.85     32.27 o 
 -13   6   9        2.35       16.61     29.24 o 
 -12   6   9      202.77      226.11     52.83 o 
 -11   6   9       13.45       27.16     25.74 o 
 -10   6   9      120.93      106.71     26.15 o 
  -9   6   9      317.91      372.84     34.95 o 
  -8   6   9       60.65       69.01     16.40 o 
  -7   6   9        6.51       12.73     10.18 o 
  -6   6   9        5.20        0.72     12.27 o 
  -5   6   9        0.32       10.46     12.41 o 
  -4   6   9       46.06       50.90     13.53 o 
  -3   6   9      303.72      253.17     17.71 o 
  -2   6   9      257.57      288.75     18.44 o 
  -1   6   9      266.80      298.78     25.67 o 
   0   6   9      127.59       70.47     20.77 o 
   1   6   9      148.80      169.42     22.88 o 
   2   6   9      433.88      481.38     30.79 o 
   3   6   9      279.43      270.16     34.50 o 
   4   6   9      352.80      313.91     30.18 o 
   5   6   9       96.22       90.41     25.32 o 
   6   6   9      420.02      354.25     32.14 o 
   7   6   9      113.02      130.85     27.48 o 
   8   6   9        5.42        0.00     46.66 o 
   9   6   9       41.55       38.62     21.39 o 
  10   6   9       76.62      103.32     23.49 o 
  11   6   9       67.11       84.50     25.77 o 
  12   6   9      132.93       89.76     26.62 o 
 -14   7   9       85.85      154.01     37.88 o 
 -13   7   9       66.99      114.17     37.13 o 
 -12   7   9       41.78       72.92     31.17 o 
 -11   7   9      298.27      325.27     35.37 o 
 -10   7   9      670.93      757.16     45.00 o 
  -9   7   9       20.97       13.97     22.93 o 
  -8   7   9       86.71       45.55     33.36 o 
  -7   7   9      224.96      279.43     22.67 o 
  -6   7   9      287.77      231.70     46.36 o 
  -5   7   9       16.04       16.45     14.87 o 
  -4   7   9        0.37       30.26     17.34 o 
  -3   7   9       45.68       56.66     18.46 o 
  -2   7   9      306.06      308.31     27.69 o 
  -1   7   9       23.44        0.00     22.69 o 
   0   7   9       45.94       38.47     22.47 o 
   1   7   9      430.46      335.64     30.74 o 
   2   7   9      192.00      198.83     28.00 o 
   3   7   9      220.80      242.96     33.27 o 
   4   7   9      162.14      216.57     49.52 o 
   5   7   9      594.28      602.11     41.26 o 
   6   7   9      466.93      453.69     42.66 o 
   7   7   9       34.55       48.30     28.91 o 
   8   7   9       15.09       18.79     41.98 o 
   9   7   9        1.48        0.00     22.09 o 
  10   7   9      120.48       86.89     26.16 o 
  11   7   9        7.61       44.51     26.07 o 
 -12   8   9        5.73       25.45     32.03 o 
 -11   8   9      228.36      272.89     37.19 o 
 -10   8   9       25.98       27.62     29.38 o 
  -9   8   9      206.69      285.89     65.00 o 
  -8   8   9       32.90       19.40     25.82 o 
  -7   8   9       47.67       49.46     25.88 o 
  -6   8   9        5.37       12.56     24.63 o 
  -5   8   9       45.43       63.19     26.11 o 
  -4   8   9       10.83       39.15     19.89 o 
  -3   8   9       14.64        0.00     21.16 o 
  -2   8   9      103.06       54.65     24.83 o 
  -1   8   9      384.06      379.73     32.32 o 
   0   8   9        2.34        0.00     23.15 o 
   1   8   9      324.63      338.25     32.02 o 
   2   8   9       14.78        0.34     24.83 o 
   3   8   9        1.37        0.00     26.00 o 
   4   8   9       15.03       41.68     28.69 o 
   5   8   9      994.12      886.02     49.36 o 
   6   8   9      244.61      236.44     49.25 o 
   7   8   9        3.55        2.46     30.15 o 
   8   8   9        1.54        0.00     32.29 o 
   9   8   9       90.79      124.41     36.22 o 
 -10   9   9        0.09       20.36     29.26 o 
  -9   9   9      102.12       88.50     31.12 o 
  -8   9   9      375.22      445.80     65.54 o 
  -7   9   9      113.72       92.08     29.77 o 
  -6   9   9        1.83        0.00     22.00 o 
  -5   9   9      117.90      135.64     30.86 o 
  -4   9   9      415.65      443.44     37.56 o 
  -3   9   9        1.17        0.00     26.15 o 
  -2   9   9       10.54        0.00     37.08 o 
  -1   9   9      107.41      167.37     31.32 o 
   0   9   9      225.66      200.79     31.27 o 
   1   9   9        6.29        0.00     26.80 o 
   2   9   9        1.74       53.63     27.08 o 
   3   9   9      103.30      151.04     33.18 o 
   4   9   9      305.49      342.49     37.55 o 
   5   9   9       18.46        8.60     32.60 o 
   6   9   9       32.13       46.01     62.09 o 
   7   9   9      140.82      175.70     42.48 o 
  -7  10   9       56.99       72.82     50.65 o 
  -6  10   9        7.56        4.19     24.65 o 
  -5  10   9      138.02      188.25     33.22 o 
  -4  10   9       27.99       67.14     28.81 o 
  -3  10   9      165.90      209.66     38.49 o 
  -2  10   9        5.55        6.85     28.95 o 
  -1  10   9       68.05       80.89     36.90 o 
   0  10   9        3.32        0.00     26.41 o 
   1  10   9       18.87       20.95     28.66 o 
   2  10   9        1.11       34.15     43.07 o 
   3  10   9       82.52       39.08     31.71 o 
   4  10   9       17.21        6.57     32.68 o 
 -18   0  10        4.84       25.96     43.30 o 
 -17   0  10      410.16      371.64     51.92 o 
 -16   0  10      163.26      228.58     46.39 o 
 -15   0  10      196.89      157.32     39.40 o 
 -14   0  10       29.17        0.00     30.59 o 
 -13   0  10     1372.09     1363.92     74.80 o 
 -12   0  10      613.33      608.48     47.57 o 
 -11   0  10      274.12      250.44     25.19 o 
 -10   0  10      267.99      245.31     23.38 o 
  -9   0  10    10814.82    10454.09    248.46 o 
  -8   0  10     2545.22     2474.16     71.58 o 
  -7   0  10     1605.21     1707.43     53.33 o 
  -6   0  10     6173.59     6239.52    119.87 o 
  -5   0  10     5412.46     5339.05    103.40 o 
  -4   0  10      759.68      743.72     29.68 o 
  -3   0  10      593.37      512.73     17.45 o 
  -2   0  10      836.68      808.24     22.30 o 
  -1   0  10    11821.25    11931.23    401.28 o 
   0   0  10      620.12      589.84     27.68 o 
   1   0  10     9082.84     8597.63    202.30 o 
   2   0  10    11597.23    11610.44    268.40 o 
   3   0  10      710.98      712.33     36.72 o 
   4   0  10      391.36      393.43     34.04 o 
   5   0  10      201.57      267.16     33.04 o 
   6   0  10     1407.56     1282.49     64.72 o 
   7   0  10    12036.70    12010.46    384.89 o 
   8   0  10      180.18      186.91     32.77 o 
   9   0  10      295.91      229.76     35.22 o 
  10   0  10     4664.36     4297.81    161.85 o 
  11   0  10       32.89        7.72     32.41 o 
  12   0  10      261.00      256.90     42.94 o 
  13   0  10       39.54       47.66     42.21 o 
 -18   1  10      119.99      191.88     35.66 o 
 -17   1  10      117.52       50.13     23.06 o 
 -16   1  10       79.15       40.12     21.99 o 
 -15   1  10       48.57       72.13     23.40 o 
 -14   1  10      714.91      660.14     32.52 o 
 -13   1  10       67.46       69.44     18.23 o 
 -12   1  10     1805.94     1799.13     71.18 o 
 -11   1  10      178.66      137.79     17.69 o 
 -10   1  10     1762.18     1657.00     45.08 o 
  -9   1  10      491.85      454.90     19.57 o 
  -8   1  10      953.82      853.01     25.54 o 
  -7   1  10       37.07       33.27     11.78 o 
  -6   1  10     1365.17     1197.15     21.97 o 
  -5   1  10      108.74      111.50      7.87 o 
  -4   1  10     7588.54     7744.84    103.14 o 
  -3   1  10      302.55      306.70     12.36 o 
  -2   1  10     5003.48     5026.63     76.50 o 
  -1   1  10      392.55      348.94     14.41 o 
   0   1  10    10174.12    10942.04    178.69 o 
   1   1  10      158.55      151.76     11.88 o 
   2   1  10     2983.25     3073.88     58.38 o 
   3   1  10      602.36      591.97     18.53 o 
   4   1  10     7232.63     6902.64    251.38 o 
   5   1  10      189.79      192.96     16.31 o 
   6   1  10      853.65      835.56     32.00 o 
   7   1  10     1886.68     1794.08     52.03 o 
   8   1  10      696.41      748.04     38.75 o 
   9   1  10       79.71       85.35     29.14 o 
  10   1  10       17.64       19.31     24.36 o 
  11   1  10      272.92      274.89     31.00 o 
  12   1  10      680.74      733.44     42.99 o 
  13   1  10      442.39      491.64     40.01 o 
 -17   2  10        5.22        0.00     28.53 o 
 -16   2  10       17.45       43.20     28.46 o 
 -15   2  10      604.99      616.63     46.18 o 
 -14   2  10      884.44      811.54     42.47 o 
 -13   2  10       37.46       21.87     17.51 o 
 -12   2  10      161.48      138.32     20.00 o 
 -11   2  10     2345.15     2315.66     61.44 o 
 -10   2  10      173.82      175.59     17.71 o 
  -9   2  10      285.14      262.94     19.72 o 
  -8   2  10      418.59      376.48     19.88 o 
  -7   2  10     2290.91     2169.08     38.89 o 
  -6   2  10     5459.19     5561.23     76.95 o 
  -5   2  10     1023.43     1059.62     20.40 o 
  -4   2  10      864.42      831.76     18.20 o 
  -3   2  10     8128.98     7876.71    131.00 o 
  -2   2  10      339.00      347.56     10.36 o 
  -1   2  10      453.59      448.74     18.75 o 
   0   2  10     3123.69     2903.88     54.97 o 
   1   2  10     3600.23     3598.47     66.33 o 
   2   2  10     8063.75     8236.42    157.40 o 
   3   2  10      421.93      392.84     20.13 o 
   4   2  10     1235.89     1047.29     30.16 o 
   5   2  10     3897.33     3826.88     79.16 o 
   6   2  10      181.32      172.79     15.99 o 
   7   2  10     2522.07     2501.93     58.72 o 
   8   2  10        6.28       21.44     15.16 o 
   9   2  10      580.35      486.95     25.98 o 
  10   2  10      641.67      681.18    102.31 o 
  11   2  10     1350.60     1253.85     96.22 o 
  12   2  10     1020.23      994.79     50.80 o 
  13   2  10      264.04      365.37     37.77 o 
 -17   3  10        1.00        0.00     30.00 o 
 -16   3  10        0.41        0.00     27.54 o 
 -15   3  10       84.27      118.37     29.89 o 
 -14   3  10       56.20       63.39     42.57 o 
 -13   3  10       31.62       25.54     23.34 o 
 -12   3  10       40.46       43.35     17.81 o 
 -11   3  10      239.79      224.19     20.00 o 
 -10   3  10       38.55       29.81     11.94 o 
  -9   3  10      104.37      111.26     19.02 o 
  -8   3  10      350.15      375.56     24.57 o 
  -7   3  10      672.32      656.88     21.07 o 
  -6   3  10      303.81      307.86     11.80 o 
  -5   3  10      290.77      266.18     10.85 o 
  -4   3  10      178.21      218.99     10.97 o 
  -3   3  10     1182.78     1173.95     24.63 o 
  -2   3  10     1242.96     1268.72     24.95 o 
  -1   3  10     1311.28     1290.80     35.39 o 
   0   3  10      204.67      188.61     13.18 o 
   1   3  10      704.33      653.12     29.74 o 
   2   3  10       21.73       14.73     12.02 o 
   3   3  10      536.24      513.53     23.13 o 
   4   3  10       22.27       29.73     13.61 o 
   5   3  10      508.17      459.85     28.94 o 
   6   3  10      105.18       95.82     15.94 o 
   7   3  10       51.86       32.19     14.98 o 
   8   3  10      665.54      710.70     29.79 o 
   9   3  10       27.26       63.76     17.24 o 
  10   3  10       95.34       75.24     26.76 o 
  11   3  10       18.45       22.20     55.42 o 
  12   3  10      717.18      732.47     45.52 o 
  13   3  10      110.62      159.40     49.29 o 
 -16   4  10      113.04      157.01     37.35 o 
 -15   4  10      188.61      204.74     32.99 o 
 -14   4  10        1.76        0.00     25.07 o 
 -13   4  10        0.53       11.97     23.85 o 
 -12   4  10      225.63      284.56     29.32 o 
 -11   4  10      918.13      889.28     44.12 o 
 -10   4  10      172.88      164.88     23.98 o 
  -9   4  10      555.86      510.40     47.90 o 
  -8   4  10     1139.11     1072.26     34.69 o 
  -7   4  10      309.75      333.29     15.95 o 
  -6   4  10      439.12      410.20     14.14 o 
  -5   4  10       19.70       13.41      7.26 o 
  -4   4  10      977.92      975.47     25.90 o 
  -3   4  10     3707.44     3675.42     54.66 o 
  -2   4  10       14.29       15.22      9.32 o 
  -1   4  10       15.42       24.93     11.90 o 
   0   4  10      487.27      467.54     22.32 o 
   1   4  10      651.93      644.32     25.59 o 
   2   4  10      208.23      217.46     17.21 o 
   3   4  10      309.31      287.32     26.30 o 
   4   4  10     1526.67     1534.16     43.38 o 
   5   4  10     2166.36     2088.30     66.48 o 
   6   4  10       10.74        4.84     20.73 o 
   7   4  10      380.91      374.35     32.44 o 
   8   4  10       27.22       44.12     15.28 o 
   9   4  10      426.50      404.13     41.42 o 
  10   4  10      160.25      181.01     31.73 o 
  11   4  10       12.80        0.00     20.95 o 
  12   4  10      607.68      584.13     78.61 o 
  13   4  10      142.08      177.01     52.74 o 
 -16   5  10       75.18      105.49     35.33 o 
 -15   5  10        2.35        0.00     29.89 o 
 -14   5  10      235.20      173.19     33.73 o 
 -13   5  10       37.37       18.05     27.33 o 
 -12   5  10       63.31       66.33     26.96 o 
 -11   5  10       20.44       32.78     23.82 o 
 -10   5  10      324.69      410.83     51.92 o 
  -9   5  10       44.30       38.12     20.55 o 
  -8   5  10      867.26      907.48     66.13 o 
  -7   5  10       88.88      110.32     15.66 o 
  -6   5  10      834.68      830.18     23.66 o 
  -5   5  10      170.15      166.76     11.83 o 
  -4   5  10       11.77        9.12     10.20 o 
  -3   5  10      135.67      114.04     12.33 o 
  -2   5  10      304.87      284.69     17.07 o 
  -1   5  10        1.88       11.69     13.17 o 
   0   5  10     2819.63     2885.30     66.09 o 
   1   5  10     2059.01     1908.38     49.03 o 
   2   5  10      440.95      412.07     28.07 o 
   3   5  10      569.20      531.42     52.42 o 
   4   5  10        6.61        9.14     20.95 o 
   5   5  10      166.80      144.62     42.76 o 
   6   5  10      183.99      148.32     27.09 o 
   7   5  10        8.28       37.19     36.58 o 
   8   5  10      638.68      742.24     33.63 o 
   9   5  10      707.76      715.79     34.43 o 
  10   5  10      340.23      348.53     28.14 o 
  11   5  10      316.90      356.78     29.26 o 
  12   5  10        5.81       43.59     28.52 o 
  13   5  10        7.28       37.40     49.38 o 
 -15   6  10       18.46       42.94     36.27 o 
 -14   6  10        3.45       18.95     46.25 o 
 -13   6  10      403.81      433.98     40.65 o 
 -12   6  10       66.45      114.83     77.61 o 
 -11   6  10       41.99       60.98     26.93 o 
 -10   6  10      264.35      255.91     31.42 o 
  -9   6  10      818.84      818.64     42.52 o 
  -8   6  10       60.81       66.33     25.37 o 
  -7   6  10      280.25      265.06     28.14 o 
  -6   6  10      207.27      206.25     15.00 o 
  -5   6  10     1554.36     1406.86     81.06 o 
  -4   6  10       84.19       75.10     15.00 o 
  -3   6  10      147.39      145.47     15.84 o 
  -2   6  10      248.72      249.78     20.11 o 
  -1   6  10     1285.69     1268.74     48.86 o 
   0   6  10       53.52       61.37     21.17 o 
   1   6  10      131.37      170.41     25.24 o 
   2   6  10      573.78      562.83     34.73 o 
   3   6  10     2114.77     2140.20     70.12 o 
   4   6  10        1.28        2.99     22.69 o 
   5   6  10        8.41       25.14     25.87 o 
   6   6  10     1187.25     1078.59     50.32 o 
   7   6  10     1209.00     1282.21     56.58 o 
   8   6  10      109.33      109.54     23.05 o 
   9   6  10        9.20        0.00     20.74 o 
  10   6  10      155.98      157.09     27.03 o 
  11   6  10      257.05      266.43     35.41 o 
  12   6  10        7.44        0.00     24.39 o 
 -13   7  10      129.11      138.30     34.71 o 
 -12   7  10       47.68      119.98     33.08 o 
 -11   7  10        4.10        6.41     26.64 o 
 -10   7  10      165.55      207.75     63.86 o 
  -9   7  10       74.48       85.26     25.99 o 
  -8   7  10      252.25      341.14     39.22 o 
  -7   7  10        6.50        0.00     21.72 o 
  -6   7  10      181.10      129.70     30.62 o 
  -5   7  10       23.50       56.61     15.36 o 
  -4   7  10      308.56      343.81     25.24 o 
  -3   7  10        0.85       19.16     17.31 o 
  -2   7  10      311.24      348.04     29.98 o 
  -1   7  10      486.15      532.56     35.53 o 
   0   7  10       45.25       33.05     23.01 o 
   1   7  10       85.31      102.66     50.79 o 
   2   7  10      419.24      400.09     33.21 o 
   3   7  10        0.28       25.35     24.56 o 
   4   7  10     1176.94     1367.87     59.71 o 
   5   7  10       59.29       73.59     43.57 o 
   6   7  10       55.41      127.50     30.11 o 
   7   7  10      544.39      590.25     41.79 o 
   8   7  10        4.57        5.47     47.98 o 
   9   7  10        0.04       26.12     23.00 o 
  10   7  10       44.93       16.76     27.99 o 
 -12   8  10       16.62       56.93     32.19 o 
 -11   8  10      364.37      420.93     61.36 o 
 -10   8  10      339.21      528.23     67.17 o 
  -9   8  10        5.61        0.00     40.49 o 
  -8   8  10       52.22       38.31     44.39 o 
  -7   8  10      157.06      202.80     29.92 o 
  -6   8  10       45.94       46.83     20.91 o 
  -5   8  10       29.81       65.39     31.42 o 
  -4   8  10      176.25      176.63     23.73 o 
  -3   8  10      605.10      571.05     43.26 o 
  -2   8  10        4.46        3.89     32.59 o 
  -1   8  10       15.12       36.68     24.58 o 
   0   8  10      373.02      378.40     59.41 o 
   1   8  10      770.75      870.08     81.70 o 
   2   8  10       48.91       60.06     34.40 o 
   3   8  10       95.32      120.71     30.13 o 
   4   8  10      324.61      271.05     35.58 o 
   5   8  10      497.50      530.14     43.05 o 
   6   8  10       48.75       59.85     31.11 o 
   7   8  10       97.18       74.86     33.12 o 
   8   8  10      120.09      142.37     35.69 o 
   9   8  10      133.41      170.81     28.85 o 
  -9   9  10       58.34      145.51     52.29 o 
  -8   9  10        2.26        0.00     43.75 o 
  -7   9  10        6.76       41.06     27.81 o 
  -6   9  10        0.56       16.22     22.31 o 
  -5   9  10        0.49       23.94     23.66 o 
  -4   9  10       14.63       18.37     27.29 o 
  -3   9  10        3.02       36.27     26.72 o 
  -2   9  10       12.79        0.00     26.96 o 
  -1   9  10        3.82        1.23     25.49 o 
   0   9  10      181.53      164.21     30.99 o 
   1   9  10       13.94        0.00     26.94 o 
   2   9  10        0.38        0.00     28.74 o 
   3   9  10      102.49      136.02     34.89 o 
   4   9  10       10.38       30.78     45.03 o 
   5   9  10       11.66        4.60     56.87 o 
   6   9  10       17.62        8.21     34.00 o 
  -6  10  10      117.48      157.21     34.00 o 
  -5  10  10       30.37       47.16     43.16 o 
  -4  10  10       27.58       28.84     32.04 o 
  -3  10  10       35.24       35.17     31.33 o 
  -2  10  10       39.51       78.36     73.30 o 
  -1  10  10       25.30       14.59     30.37 o 
   0  10  10       81.52      186.90     35.79 o 
   1  10  10       44.65       43.66     33.01 o 
   2  10  10       33.25       44.65     32.47 o 
   3  10  10       16.94       38.70     33.55 o 
 -17   1  11       49.92       57.17     22.96 o 
 -16   1  11      244.42      292.25     28.28 o 
 -15   1  11      206.46      155.35     23.81 o 
 -14   1  11       95.82       98.12     20.83 o 
 -13   1  11      642.19      659.23     31.22 o 
 -12   1  11      272.92      278.27     25.80 o 
 -11   1  11     1822.13     1840.44     44.59 o 
 -10   1  11      230.71      276.07     17.58 o 
  -9   1  11     1784.92     1693.69     52.58 o 
  -8   1  11     3509.57     3370.96     64.75 o 
  -7   1  11     1804.47     1799.95     42.63 o 
  -6   1  11     1239.06     1228.95     22.84 o 
  -5   1  11      322.48      324.98     11.01 o 
  -4   1  11     1932.86     1697.38     28.11 o 
  -3   1  11       83.59       83.99     12.00 o 
  -2   1  11     1923.77     2043.55     36.29 o 
  -1   1  11     6957.45     7180.08    121.24 o 
   0   1  11       50.02       46.90     10.37 o 
   1   1  11      361.32      316.73     19.42 o 
   2   1  11      766.53      627.55     22.27 o 
   3   1  11      405.13      398.75     20.78 o 
   4   1  11     8520.34     8174.04    189.64 o 
   5   1  11      179.08      173.76     26.73 o 
   6   1  11     1481.80     1444.19     51.09 o 
   7   1  11     4116.02     3842.91    182.14 o 
   8   1  11      122.74      143.66     23.97 o 
   9   1  11       49.02       71.83     25.18 o 
  10   1  11      549.91      488.82     37.04 o 
  11   1  11      185.38      181.41     29.98 o 
  12   1  11      946.52     1053.56     68.22 o 
  13   1  11      219.43      308.96     57.51 o 
 -17   2  11       57.00       92.71     31.20 o 
 -16   2  11      115.18      109.48     30.47 o 
 -15   2  11      160.73      190.92     24.92 o 
 -14   2  11       28.16        3.93     18.51 o 
 -13   2  11      174.67      188.09     22.15 o 
 -12   2  11        0.58        0.00     15.61 o 
 -11   2  11      543.95      492.16     25.76 o 
 -10   2  11      426.10      399.40     25.47 o 
  -9   2  11     2113.84     2088.86     46.49 o 
  -8   2  11      152.21      162.32     13.81 o 
  -7   2  11     2591.59     2497.02     91.87 o 
  -6   2  11       18.43       42.47      9.71 o 
  -5   2  11      248.68      229.08     10.04 o 
  -4   2  11       43.38       73.50     14.67 o 
  -3   2  11     1304.49     1239.63     41.72 o 
  -2   2  11      221.36      272.32     12.51 o 
  -1   2  11     1814.71     1706.57     41.53 o 
   0   2  11      834.91      796.17     24.08 o 
   1   2  11     5496.19     5465.85     96.35 o 
   2   2  11      970.09      973.25     31.69 o 
   3   2  11      487.13      450.82     22.16 o 
   4   2  11      396.42      318.49     22.01 o 
   5   2  11      246.84      272.85     51.83 o 
   6   2  11       65.64       62.07     21.88 o 
   7   2  11     1780.46     1579.01     57.77 o 
   8   2  11       11.87       39.55     23.91 o 
   9   2  11     1705.74     1647.08     99.35 o 
  10   2  11      536.94      585.45     39.79 o 
  11   2  11       79.25       91.68     29.58 o 
  12   2  11      115.64       83.49     31.60 o 
  13   2  11        3.87       13.44     31.50 o 
 -17   3  11      212.88      318.27     39.24 o 
 -16   3  11        0.64        3.31     40.49 o 
 -15   3  11        0.57        0.00     64.81 o 
 -14   3  11      663.69      734.92     43.41 o 
 -13   3  11      275.77      270.67     30.71 o 
 -12   3  11      103.24       90.06     25.01 o 
 -11   3  11      726.52      752.26     38.15 o 
 -10   3  11     1093.98     1077.61     43.97 o 
  -9   3  11      966.51      904.51     28.84 o 
  -8   3  11      901.77      970.51     28.69 o 
  -7   3  11       36.36       35.25      9.23 o 
  -6   3  11     3847.79     3867.91     57.13 o 
  -5   3  11     1101.25     1084.45     23.46 o 
  -4   3  11      571.47      587.94     28.30 o 
  -3   3  11      701.93      684.43     19.75 o 
  -2   3  11     2158.03     2133.29     40.09 o 
  -1   3  11     3010.40     3166.08     60.80 o 
   0   3  11      381.31      342.69     17.25 o 
   1   3  11     3307.94     3273.76     71.57 o 
   2   3  11    15584.15    15981.78    295.88 o 
   3   3  11     1773.29     1736.47     45.90 o 
   4   3  11      679.20      621.06     44.36 o 
   5   3  11     1502.27     1466.48     41.15 o 
   6   3  11     1871.45     1893.62     49.21 o 
   7   3  11     1167.96     1182.22     38.38 o 
   8   3  11      956.41     1042.16     59.91 o 
   9   3  11      681.86      664.83     43.44 o 
  10   3  11     1307.66     1346.67     57.35 o 
  11   3  11      257.98      203.71     33.88 o 
  12   3  11      382.27      406.67     40.21 o 
  13   3  11      163.63      105.64     33.50 o 
 -16   4  11       19.04       60.82     54.42 o 
 -15   4  11       40.39       54.02     44.39 o 
 -14   4  11      257.61      304.43     34.73 o 
 -13   4  11      248.83      268.81     32.47 o 
 -12   4  11       46.21       48.55     23.96 o 
 -11   4  11      671.73      620.34     36.84 o 
 -10   4  11        4.17       14.91     20.48 o 
  -9   4  11      215.42      243.16     19.96 o 
  -8   4  11       15.99       15.10     11.89 o 
  -7   4  11       37.90       29.96      9.97 o 
  -6   4  11       56.16       49.36     10.11 o 
  -5   4  11     3253.48     3202.60     76.08 o 
  -4   4  11      560.67      563.51     22.22 o 
  -3   4  11     1271.27     1144.91     27.04 o 
  -2   4  11      968.00      948.58     24.74 o 
  -1   4  11     1896.45     1894.33     42.36 o 
   0   4  11      344.83      376.91     26.81 o 
   1   4  11       66.86       66.46     14.71 o 
   2   4  11       54.22       41.01     14.66 o 
   3   4  11     3225.74     3103.62     70.80 o 
   4   4  11        1.75       10.44     15.35 o 
   5   4  11     1398.58     1497.76     56.00 o 
   6   4  11      840.18      833.19     43.00 o 
   7   4  11      213.58      277.97     22.82 o 
   8   4  11      345.16      375.76     25.28 o 
   9   4  11       20.80       32.22     38.53 o 
  10   4  11       13.91       13.16     28.10 o 
  11   4  11      538.55      510.21     43.02 o 
  12   4  11       10.09        0.00     30.80 o 
  13   4  11      340.24      363.56     63.45 o 
 -15   5  11      118.47      120.25     34.28 o 
 -14   5  11       35.37       13.69     28.92 o 
 -13   5  11        0.64       17.86     35.04 o 
 -12   5  11      366.76      366.91     36.58 o 
 -11   5  11     1157.22     1266.90    144.47 o 
 -10   5  11       34.71       28.10     22.97 o 
  -9   5  11      104.12      113.97     29.18 o 
  -8   5  11      549.32      610.10     29.27 o 
  -7   5  11      284.98      286.61     20.43 o 
  -6   5  11      127.74      132.54     12.90 o 
  -5   5  11       37.98       52.33     11.72 o 
  -4   5  11     1397.14     1343.74     31.26 o 
  -3   5  11     1149.27     1136.87     34.58 o 
  -2   5  11      201.62      198.81     16.24 o 
  -1   5  11      290.98      334.00     21.22 o 
   0   5  11     1632.45     1612.53     44.77 o 
   1   5  11        5.60        8.25     14.19 o 
   2   5  11       75.26       62.22     21.53 o 
   3   5  11       89.55      105.22     22.76 o 
   4   5  11     2401.89     2343.85    107.07 o 
   5   5  11       95.44       65.98     25.30 o 
   6   5  11      112.55      166.37     28.01 o 
   7   5  11      528.49      607.69     54.95 o 
   8   5  11      256.24      271.20     25.07 o 
   9   5  11        7.98        0.00     19.86 o 
  10   5  11       29.76       13.70     31.50 o 
  11   5  11      120.10      135.13     33.91 o 
  12   5  11      531.07      535.06     45.02 o 
 -14   6  11        4.64       13.83     31.49 o 
 -13   6  11       11.33       33.37     29.81 o 
 -12   6  11        5.90        0.90     27.51 o 
 -11   6  11        1.79        0.00     24.01 o 
 -10   6  11       72.53       68.73     25.15 o 
  -9   6  11       20.92        0.00     35.13 o 
  -8   6  11       27.27        0.00     44.21 o 
  -7   6  11      357.14      335.85     23.47 o 
  -6   6  11        0.48        0.00     13.44 o 
  -5   6  11       55.98       65.58     14.81 o 
  -4   6  11        0.91        0.00     13.42 o 
  -3   6  11      326.72      312.53     19.95 o 
  -2   6  11       28.98       45.13     21.55 o 
  -1   6  11        0.62       36.89     20.76 o 
   0   6  11       10.63       22.81     43.66 o 
   1   6  11       24.59       27.51     26.42 o 
   2   6  11      218.43      240.91     49.20 o 
   3   6  11       30.79        0.00     21.63 o 
   4   6  11       16.21       18.78     24.67 o 
   5   6  11      221.46      185.40     56.37 o 
   6   6  11       15.38        0.00     26.39 o 
   7   6  11       14.56        6.77     26.40 o 
   8   6  11        7.16        0.00     20.23 o 
   9   6  11      100.65      110.63     25.31 o 
  10   6  11      157.46      207.87     28.73 o 
  11   6  11        7.50       23.00     33.02 o 
 -13   7  11      119.72      230.48     58.46 o 
 -12   7  11      173.32      124.55     52.47 o 
 -11   7  11       82.82       47.11     46.84 o 
 -10   7  11       11.06       14.07     43.30 o 
  -9   7  11      173.50      190.90     48.20 o 
  -8   7  11      126.24      167.23     30.65 o 
  -7   7  11       59.46       32.45     19.00 o 
  -6   7  11       20.37       12.77     15.39 o 
  -5   7  11       91.45      105.71     17.52 o 
  -4   7  11      267.70      279.25     24.63 o 
  -3   7  11      154.23      195.21     29.50 o 
  -2   7  11      409.50      468.45     45.57 o 
  -1   7  11      674.22      639.79     41.85 o 
   0   7  11      671.68      793.07     42.09 o 
   1   7  11      369.60      396.28     34.69 o 
   2   7  11      715.75      688.26     40.94 o 
   3   7  11      169.34      138.44     29.29 o 
   4   7  11      640.49      566.42     76.71 o 
   5   7  11      162.84      142.63     30.81 o 
   6   7  11      113.91      112.87     32.89 o 
   7   7  11       56.59       87.05     33.11 o 
   8   7  11      134.08      162.21     36.40 o 
   9   7  11       87.73      131.87     26.88 o 
  10   7  11       36.15       17.02     25.47 o 
 -11   8  11        0.90        0.00     45.12 o 
 -10   8  11        0.56        0.00     44.30 o 
  -9   8  11       31.08       43.08     31.75 o 
  -8   8  11       10.05       51.29     42.03 o 
  -7   8  11      101.06       86.66     28.12 o 
  -6   8  11       46.65       29.13     26.39 o 
  -5   8  11      209.45      228.07     26.11 o 
  -4   8  11        1.95        0.00     20.32 o 
  -3   8  11       17.01       41.39     25.44 o 
  -2   8  11        4.85        0.00     24.96 o 
  -1   8  11       21.52        0.00     24.98 o 
   0   8  11        0.30       10.13     25.52 o 
   1   8  11       10.75       21.75     40.08 o 
   2   8  11      135.97      165.28     30.82 o 
   3   8  11       53.81       98.17     31.91 o 
   4   8  11       18.83       35.34     66.90 o 
   5   8  11       64.27       92.44     66.13 o 
   6   8  11       62.05       99.94     33.60 o 
   7   8  11       25.66        0.00     31.74 o 
   8   8  11        0.22       25.18     34.28 o 
  -9   9  11       50.52       69.81     53.38 o 
  -8   9  11        5.91        0.00     46.39 o 
  -7   9  11       25.60        4.31     27.67 o 
  -6   9  11      138.77      179.93     38.85 o 
  -5   9  11       39.90       23.76     23.53 o 
  -4   9  11        2.27        0.00     27.02 o 
  -3   9  11       67.75       34.58     26.46 o 
  -2   9  11      265.50      269.70     37.81 o 
  -1   9  11       24.97       65.30     28.08 o 
   0   9  11       37.94       55.21     30.10 o 
   1   9  11       93.44       60.15     30.08 o 
   2   9  11      187.97      219.43     43.30 o 
   3   9  11      119.79      114.58     32.83 o 
   4   9  11        0.36        0.00     29.33 o 
   5   9  11      106.17      105.89     59.10 o 
  -4  10  11        2.64        0.00     43.48 o 
  -3  10  11        6.25        0.00     31.27 o 
  -2  10  11        1.20        0.00     30.34 o 
  -1  10  11       27.18       49.58     32.10 o 
   0  10  11       15.99        0.00     33.86 o 
   1  10  11       20.66        0.00     32.53 o 
 -17   0  12        1.37        9.79     27.17 o 
 -16   0  12        2.24        0.00     24.28 o 
 -15   0  12      345.06      421.02     37.02 o 
 -14   0  12      906.21      892.27     47.07 o 
 -13   0  12        4.77        1.75     21.43 o 
 -12   0  12      926.68      876.85     44.38 o 
 -11   0  12      421.10      475.86     32.16 o 
 -10   0  12     2216.96     2168.13     69.42 o 
  -9   0  12      306.94      306.36     24.97 o 
  -8   0  12       10.66        0.00     14.41 o 
  -7   0  12     6557.47     6673.99    164.00 o 
  -6   0  12     1143.55     1006.07     37.70 o 
  -5   0  12     2111.10     2202.47     49.61 o 
  -4   0  12      735.22      743.05     31.56 o 
  -3   0  12      835.04      756.71     52.74 o 
  -2   0  12      942.40      941.38     35.23 o 
  -1   0  12       80.46       80.47     15.57 o 
   0   0  12      223.77      177.38     28.55 o 
   1   0  12     8765.80     7922.42    434.96 o 
   2   0  12      197.85      195.45     20.74 o 
   3   0  12     1907.87     1755.31     58.17 o 
   4   0  12     4513.05     4148.40    150.14 o 
   5   0  12        1.52        0.00     24.60 o 
   6   0  12      501.81      468.41     43.30 o 
   7   0  12      600.31      607.84     51.11 o 
   8   0  12       10.51        0.00     31.14 o 
   9   0  12     7234.20     7466.91    258.17 o 
  10   0  12       78.92      105.48     41.21 o 
  11   0  12      196.02      176.56     46.84 o 
  12   0  12     2464.71     2525.49    121.64 o 
  13   0  12       22.07        9.71     42.03 o 
 -17   1  12       48.83       46.86     19.72 o 
 -16   1  12       77.28       67.09     20.24 o 
 -15   1  12      189.74      209.51     22.32 o 
 -14   1  12      107.85      139.96     19.34 o 
 -13   1  12      310.03      291.89     21.86 o 
 -12   1  12        9.23        5.20     14.55 o 
 -11   1  12       28.43       28.68     19.37 o 
 -10   1  12      351.88      363.17     22.25 o 
  -9   1  12      155.34      130.75     14.01 o 
  -8   1  12      951.97      948.00     27.51 o 
  -7   1  12        2.31        0.00      8.83 o 
  -6   1  12     1959.64     1896.17     31.67 o 
  -5   1  12      191.12      188.50     12.00 o 
  -4   1  12     1743.41     1594.95     37.06 o 
  -3   1  12      536.99      553.61     43.04 o 
  -2   1  12     1705.12     1639.73     36.58 o 
  -1   1  12     1187.10     1167.34     39.25 o 
   0   1  12     1600.42     1477.42     65.32 o 
   1   1  12      169.16      160.26     14.75 o 
   2   1  12      617.69      599.23     30.35 o 
   3   1  12       56.95       78.07     17.12 o 
   4   1  12      638.09      595.50     32.09 o 
   5   1  12      296.22      282.49     25.45 o 
   6   1  12     1157.41     1165.08     77.89 o 
   7   1  12      541.44      561.44     34.85 o 
   8   1  12      496.72      492.49     34.58 o 
   9   1  12      258.10      225.89     35.95 o 
  10   1  12       19.07       44.58     26.66 o 
  11   1  12       52.85       53.68     30.08 o 
  12   1  12      381.37      498.54     42.17 o 
  13   1  12        1.88       10.47     31.84 o 
 -17   2  12       63.70      111.30     32.67 o 
 -16   2  12      399.10      437.92     38.64 o 
 -15   2  12      141.37      180.20     25.10 o 
 -14   2  12      166.90      167.03     23.81 o 
 -13   2  12      517.36      570.82     36.98 o 
 -12   2  12     1853.64     1812.73     46.76 o 
 -11   2  12       15.38       10.08     13.52 o 
 -10   2  12      254.62      234.32     18.06 o 
  -9   2  12      526.84      520.48     21.94 o 
  -8   2  12      232.16      256.95     16.24 o 
  -7   2  12      353.05      300.32     18.89 o 
  -6   2  12      555.84      527.94     20.84 o 
  -5   2  12       13.75       15.28      8.94 o 
  -4   2  12     1972.67     1852.67     88.55 o 
  -3   2  12       89.72       64.87     10.55 o 
  -2   2  12      273.19      294.55     15.92 o 
  -1   2  12     7595.76     7285.57    124.54 o 
   0   2  12      226.08      189.22     14.16 o 
   1   2  12     1848.52     1910.11     42.78 o 
   2   2  12      464.17      447.43     22.37 o 
   3   2  12      458.51      452.94     26.22 o 
   4   2  12     1634.59     1532.22     52.60 o 
   5   2  12     1866.99     1738.33     58.35 o 
   6   2  12     1125.07     1031.25     79.61 o 
   7   2  12      863.95      818.57     41.85 o 
   8   2  12      678.86      603.07     38.92 o 
   9   2  12      504.30      496.66     49.88 o 
  10   2  12        6.90       35.79     27.25 o 
  11   2  12       95.48      145.19     32.76 o 
  12   2  12      413.97      478.24     57.05 o 
  13   2  12      161.70      103.39     33.82 o 
 -16   3  12       17.11       16.11     29.07 o 
 -15   3  12       16.66       15.07     34.36 o 
 -14   3  12        2.94        0.00     24.42 o 
 -13   3  12      115.58      131.20     26.83 o 
 -12   3  12        2.12        7.27     17.08 o 
 -11   3  12        2.80        2.28     14.29 o 
 -10   3  12       16.54       19.69     14.19 o 
  -9   3  12        2.33       16.00     12.58 o 
  -8   3  12        2.58        0.00     14.01 o 
  -7   3  12      470.22      477.07     24.75 o 
  -6   3  12        6.57        5.25      9.22 o 
  -5   3  12      400.85      448.79     16.57 o 
  -4   3  12      924.18      892.68     26.84 o 
  -3   3  12        2.57       15.59      9.49 o 
  -2   3  12      536.75      490.41     20.19 o 
  -1   3  12      270.91      274.93     21.65 o 
   0   3  12      122.38      127.37     17.32 o 
   1   3  12        2.97        0.00     13.03 o 
   2   3  12      669.04      687.21     28.64 o 
   3   3  12      825.07      725.27     42.37 o 
   4   3  12      193.29      226.02     22.47 o 
   5   3  12      471.48      410.96     30.59 o 
   6   3  12      916.96      896.76     45.84 o 
   7   3  12       31.71       67.52     24.96 o 
   8   3  12       37.82       38.19     27.05 o 
   9   3  12       39.67       10.43     34.31 o 
  10   3  12      403.13      524.16     41.55 o 
  11   3  12      464.05      459.31     41.85 o 
  12   3  12        2.24       26.02     31.23 o 
  13   3  12       40.83        0.00     32.42 o 
 -16   4  12      129.41      140.79     32.70 o 
 -15   4  12        0.57       27.88     29.81 o 
 -14   4  12       62.38      147.68     31.59 o 
 -13   4  12      269.87      308.61     33.51 o 
 -12   4  12      191.20      168.51     28.87 o 
 -11   4  12        6.86        0.00     21.17 o 
 -10   4  12      317.71      341.91     25.63 o 
  -9   4  12     1580.85     1579.34     70.99 o 
  -8   4  12      198.74      140.59     37.47 o 
  -7   4  12       75.57       34.34     25.78 o 
  -6   4  12      222.44      237.16     14.69 o 
  -5   4  12      435.02      448.37     20.67 o 
  -4   4  12     1617.57     1605.05     45.33 o 
  -3   4  12      212.91      215.62     14.26 o 
  -2   4  12      307.52      339.75     16.81 o 
  -1   4  12     2880.66     2929.18     60.40 o 
   0   4  12       93.19       80.84     15.76 o 
   1   4  12       12.73        9.98     14.27 o 
   2   4  12      314.76      347.21     22.28 o 
   3   4  12     1569.65     1461.63     46.29 o 
   4   4  12      654.52      718.36     41.84 o 
   5   4  12       41.04       50.72     23.20 o 
   6   4  12      112.16      120.50     27.42 o 
   7   4  12      415.56      472.71     41.08 o 
   8   4  12       11.36        0.00     36.22 o 
   9   4  12      547.24      520.33     40.27 o 
  10   4  12        9.73        0.00     30.53 o 
  11   4  12      443.98      501.27     42.91 o 
  12   4  12      182.91      220.05     38.96 o 
 -15   5  12       57.15      106.17     37.49 o 
 -14   5  12      135.23      219.10     35.03 o 
 -13   5  12       29.48       35.95     43.21 o 
 -12   5  12      355.54      360.02     53.10 o 
 -11   5  12       13.05        0.00     35.68 o 
 -10   5  12       68.46       78.88     27.77 o 
  -9   5  12       11.59       27.94     23.16 o 
  -8   5  12      183.57      196.52     27.34 o 
  -7   5  12       58.73       63.29     14.63 o 
  -6   5  12      428.19      497.30     43.39 o 
  -5   5  12      144.58      103.37     13.10 o 
  -4   5  12      946.23     1064.50     32.15 o 
  -3   5  12        8.48        0.00     11.62 o 
  -2   5  12      224.01      263.64     29.98 o 
  -1   5  12     1036.46      985.31     74.88 o 
   0   5  12      442.69      411.17     42.68 o 
   1   5  12      367.31      419.72     24.36 o 
   2   5  12      734.03      768.09     49.70 o 
   3   5  12      177.43      134.10     26.15 o 
   4   5  12      336.96      359.07     42.94 o 
   5   5  12      406.39      349.96     33.84 o 
   6   5  12       21.34       16.40     25.87 o 
   7   5  12       47.62       60.25     29.73 o 
   8   5  12      305.41      260.65     35.30 o 
   9   5  12      112.00      182.21     36.04 o 
  10   5  12      810.92      852.11     51.11 o 
  11   5  12       57.05       19.89     34.01 o 
 -14   6  12      199.66      272.42     58.10 o 
 -13   6  12       20.46       27.60     47.48 o 
 -12   6  12        9.16       24.78     42.85 o 
 -11   6  12      350.77      338.41     52.65 o 
 -10   6  12      130.02      203.76     32.51 o 
  -9   6  12        3.25        4.32     25.21 o 
  -8   6  12        0.09        3.94     39.49 o 
  -7   6  12      741.14      674.21     31.46 o 
  -6   6  12      325.79      401.40     22.41 o 
  -5   6  12      120.95      133.54     32.44 o 
  -4   6  12      149.59      145.09     17.42 o 
  -3   6  12     2548.17     2622.74     57.18 o 
  -2   6  12      384.12      457.21     27.87 o 
  -1   6  12       23.08       17.72     22.60 o 
   0   6  12      210.18      234.13     44.39 o 
   1   6  12      796.68      769.55     40.94 o 
   2   6  12      431.59      515.35     50.70 o 
   3   6  12        4.99       12.75     22.71 o 
   4   6  12      320.74      301.00     32.73 o 
   5   6  12     1277.09     1248.66     55.51 o 
   6   6  12      146.53      164.73     32.59 o 
   7   6  12       44.10       46.81     28.85 o 
   8   6  12      164.79      206.74     34.63 o 
   9   6  12      670.46      659.09     83.74 o 
  10   6  12        2.59        0.00     32.06 o 
 -12   7  12       48.99        0.00     44.84 o 
 -11   7  12       92.42      148.42     52.38 o 
 -10   7  12      115.96      141.17     34.77 o 
  -9   7  12      199.27      259.50     35.80 o 
  -8   7  12      100.78      151.39     31.99 o 
  -7   7  12       45.41       59.14     19.61 o 
  -6   7  12       75.11      107.03     23.92 o 
  -5   7  12        3.88       19.96     16.93 o 
  -4   7  12      375.84      422.73     28.92 o 
  -3   7  12      137.35      181.38     27.39 o 
  -2   7  12      943.43     1022.62    124.45 o 
  -1   7  12        2.20        1.97     24.39 o 
   0   7  12      148.83      200.28     30.26 o 
   1   7  12        0.66        0.00     23.86 o 
   2   7  12        4.75       19.93     26.80 o 
   3   7  12       57.75       54.52     26.98 o 
   4   7  12      175.07      214.34     51.20 o 
   5   7  12       53.72      108.87     31.17 o 
   6   7  12      463.88      519.40     42.75 o 
   7   7  12      119.37      117.29     34.40 o 
   8   7  12      125.96      171.74     38.81 o 
   9   7  12       21.02        3.29     47.16 o 
 -11   8  12       37.34       24.33     34.56 o 
 -10   8  12        8.45       13.32     32.40 o 
  -9   8  12      130.38      117.56     34.88 o 
  -8   8  12       73.88       35.68     47.75 o 
  -7   8  12        1.45        0.00     44.21 o 
  -6   8  12       19.09       16.96     25.99 o 
  -5   8  12      410.13      441.92     46.91 o 
  -4   8  12      317.06      291.91     31.97 o 
  -3   8  12       67.51       98.42     29.11 o 
  -2   8  12       14.02        0.72     26.31 o 
  -1   8  12      326.57      370.15     35.78 o 
   0   8  12      343.53      370.34     37.37 o 
   1   8  12       23.26       17.36     28.48 o 
   2   8  12      178.41      137.03     31.29 o 
   3   8  12      186.74      230.52     33.32 o 
   4   8  12       73.05       72.41     33.56 o 
   5   8  12       20.67        0.00     30.59 o 
   6   8  12      142.60      152.53     35.17 o 
   7   8  12      146.48      157.57     38.44 o 
  -8   9  12        1.89        0.00     40.58 o 
  -7   9  12       20.70        0.00     46.11 o 
  -6   9  12       17.87        0.00     27.80 o 
  -5   9  12      114.78       61.70     29.89 o 
  -4   9  12        3.95       19.92     31.09 o 
  -3   9  12        1.61        0.00     34.81 o 
  -2   9  12       44.97       28.33     50.79 o 
  -1   9  12       27.71       13.40     27.39 o 
   0   9  12       75.24       71.71     42.03 o 
   1   9  12       32.11       44.57     30.75 o 
   2   9  12       10.52       39.63     30.73 o 
   3   9  12        5.08        0.00     30.90 o 
   4   9  12        0.32        0.00     30.06 o 
 -17   1  13      336.15      354.49     36.93 o 
 -16   1  13        4.98        6.50     19.05 o 
 -15   1  13      137.47      136.58     21.05 o 
 -14   1  13      667.22      653.49     29.89 o 
 -13   1  13      303.75      278.83     23.30 o 
 -12   1  13      255.55      249.09     20.41 o 
 -11   1  13        0.41       11.41     13.89 o 
 -10   1  13      448.59      507.30     22.81 o 
  -9   1  13     1086.41     1025.16     30.71 o 
  -8   1  13       48.03       73.68     15.25 o 
  -7   1  13      212.03      177.64     25.69 o 
  -6   1  13      976.31      968.25     23.60 o 
  -5   1  13      636.01      641.09     21.63 o 
  -4   1  13      354.63      347.71     16.71 o 
  -3   1  13       55.79       40.95      9.61 o 
  -2   1  13     2681.64     2517.65     51.02 o 
  -1   1  13     1504.28     1407.39     34.44 o 
   0   1  13     1992.72     1937.79     43.35 o 
   1   1  13     7727.98     7770.46    133.71 o 
   2   1  13       71.50       93.80     16.67 o 
   3   1  13      748.37      803.56     31.03 o 
   4   1  13      424.36      384.02     27.42 o 
   5   1  13     1768.86     1658.25     57.45 o 
   6   1  13     2224.09     2189.23     69.64 o 
   7   1  13      237.55      245.65     28.28 o 
   8   1  13      555.85      516.42     36.77 o 
   9   1  13     3169.60     2877.93     98.27 o 
  10   1  13       52.48        8.68     27.45 o 
  11   1  13      672.56      708.48    115.47 o 
  12   1  13       32.61       21.86     30.94 o 
  13   1  13       17.53       26.96     32.13 o 
 -16   2  13      111.25      128.11     26.65 o 
 -15   2  13      224.96      237.76     23.46 o 
 -14   2  13       70.83       74.51     18.50 o 
 -13   2  13      307.35      365.60     35.35 o 
 -12   2  13      358.61      323.81     22.04 o 
 -11   2  13        8.67       24.45     14.97 o 
 -10   2  13       25.93       31.36     16.21 o 
  -9   2  13      220.94      207.38     20.51 o 
  -8   2  13       96.08       75.05     16.19 o 
  -7   2  13     1862.02     1903.97     52.36 o 
  -6   2  13      392.68      360.79     15.37 o 
  -5   2  13     2163.30     1984.76     38.15 o 
  -4   2  13       44.61       43.51     14.32 o 
  -3   2  13     1670.32     1563.41     44.78 o 
  -2   2  13      688.36      704.95     24.22 o 
  -1   2  13       58.59       75.44     14.03 o 
   0   2  13      804.57      624.79     25.73 o 
   1   2  13     2042.02     2035.94     45.70 o 
   2   2  13      192.94      152.03     17.42 o 
   3   2  13     1414.21     1454.96     43.38 o 
   4   2  13      108.37      107.62     21.66 o 
   5   2  13      715.58      694.55     37.20 o 
   6   2  13       19.02       44.84     23.65 o 
   7   2  13       17.73       57.80     26.12 o 
   8   2  13       10.45        0.00     26.72 o 
   9   2  13      885.17      803.08     44.42 o 
  10   2  13        3.80       12.89     27.12 o 
  11   2  13      493.11      588.67     43.73 o 
  12   2  13      174.60      241.87     39.38 o 
  13   2  13       50.78       33.21     33.64 o 
 -16   3  13      241.38      229.35     35.72 o 
 -15   3  13      475.12      462.73     33.54 o 
 -14   3  13        9.14        0.00     19.75 o 
 -13   3  13      115.94      114.25     23.70 o 
 -12   3  13     1064.08     1147.07     44.24 o 
 -11   3  13      748.09      760.55     35.37 o 
 -10   3  13      162.31      217.59     23.30 o 
  -9   3  13       46.53       28.22     21.27 o 
  -8   3  13      652.34      659.35     31.38 o 
  -7   3  13      908.97      870.26     37.83 o 
  -6   3  13      214.25      192.35     14.95 o 
  -5   3  13        0.80       18.05     10.46 o 
  -4   3  13     4855.68     5077.57    108.96 o 
  -3   3  13      182.28      178.21     13.03 o 
  -2   3  13       17.11       24.50     19.73 o 
  -1   3  13      237.25      258.36     17.44 o 
   0   3  13     1766.26     1711.00     41.01 o 
   1   3  13     4074.48     4130.52     89.55 o 
   2   3  13     1810.62     1814.51     65.36 o 
   3   3  13       97.27       68.24     17.37 o 
   4   3  13     2407.72     2562.95     64.37 o 
   5   3  13       48.72       76.53     24.28 o 
   6   3  13       59.57       60.01     37.49 o 
   7   3  13      347.15      324.84     33.97 o 
   8   3  13      117.83      130.08     31.07 o 
   9   3  13      562.87      665.77     44.84 o 
  10   3  13      457.49      397.65     39.24 o 
  11   3  13      561.91      628.24     47.14 o 
  12   3  13      672.01      821.72     52.75 o 
 -15   4  13       10.10       11.89     42.66 o 
 -14   4  13      251.24      314.72     53.47 o 
 -13   4  13       48.97       83.20     30.36 o 
 -12   4  13      173.09      164.74     31.83 o 
 -11   4  13      703.81      715.87     45.35 o 
 -10   4  13      819.41      868.62     47.76 o 
  -9   4  13      161.16      213.24     29.09 o 
  -8   4  13       23.67       15.56     15.40 o 
  -7   4  13      215.18      236.05     22.73 o 
  -6   4  13      528.31      489.09     24.82 o 
  -5   4  13       19.99       12.84      7.90 o 
  -4   4  13       20.30       13.08      8.98 o 
  -3   4  13     1055.83     1028.32     34.54 o 
  -2   4  13      771.81      827.92     44.29 o 
  -1   4  13     1351.59     1295.36     41.48 o 
   0   4  13      222.37      180.41     23.52 o 
   1   4  13      809.05      813.80     32.43 o 
   2   4  13      472.54      488.62     26.51 o 
   3   4  13      218.34      202.78     29.07 o 
   4   4  13      251.40      294.01     28.92 o 
   5   4  13      450.24      448.00     35.37 o 
   6   4  13        3.45       13.32     26.72 o 
   7   4  13     1460.79     1499.44     62.95 o 
   8   4  13      151.51      165.28     32.22 o 
   9   4  13        2.31       18.36     29.40 o 
  10   4  13       96.68       88.41     34.40 o 
  11   4  13        2.80        0.00     34.09 o 
 -14   5  13      158.56      153.59     51.92 o 
 -13   5  13      239.33      286.98     53.69 o 
 -12   5  13       38.71        0.00     28.44 o 
 -11   5  13        5.99        0.00     25.92 o 
 -10   5  13      475.52      484.63     39.51 o 
  -9   5  13      969.91      961.15     50.62 o 
  -8   5  13      107.17       32.91     24.60 o 
  -7   5  13        0.43        0.00     16.34 o 
  -6   5  13     1248.97     1318.50     56.45 o 
  -5   5  13      635.62      656.53     31.19 o 
  -4   5  13      294.32      292.37     17.26 o 
  -3   5  13      208.51      199.32     15.79 o 
  -2   5  13     2572.00     2390.81     60.62 o 
  -1   5  13      296.74      314.60     23.61 o 
   0   5  13      168.27      158.51     19.28 o 
   1   5  13      364.23      371.57     48.84 o 
   2   5  13      210.65      214.82     27.51 o 
   3   5  13      377.36      402.93     33.56 o 
   4   5  13       55.13       43.96     37.08 o 
   5   5  13      183.68      187.39     32.43 o 
   6   5  13      936.73     1021.44     53.56 o 
   7   5  13      232.49      222.92     34.92 o 
   8   5  13       57.40       34.45     30.65 o 
   9   5  13      399.54      435.23     52.65 o 
  10   5  13      182.76      208.75     38.07 o 
  11   5  13       66.93       68.26     36.40 o 
 -13   6  13        1.98        0.00     28.98 o 
 -12   6  13       47.78       73.19     32.35 o 
 -11   6  13       20.08        5.78     28.35 o 
 -10   6  13       12.09        6.97     26.13 o 
  -9   6  13       86.03       85.46     26.70 o 
  -8   6  13      187.04      178.56     31.60 o 
  -7   6  13        1.79        0.00     24.52 o 
  -6   6  13      171.02      194.17     24.16 o 
  -5   6  13       61.23       48.98     16.67 o 
  -4   6  13       30.98       31.00     19.17 o 
  -3   6  13      154.49      221.01     22.37 o 
  -2   6  13       23.29        5.44     32.91 o 
  -1   6  13       45.57       46.53     26.55 o 
   0   6  13      141.16      155.22     27.11 o 
   1   6  13       27.11        0.00     21.95 o 
   2   6  13      126.93      183.56     28.80 o 
   3   6  13       34.26       79.49     25.79 o 
   4   6  13        1.39        0.00     26.45 o 
   5   6  13       30.06       17.08     28.41 o 
   6   6  13        7.38       55.27     30.86 o 
   7   6  13      126.56      157.86     34.21 o 
   8   6  13       14.33       47.33     32.85 o 
   9   6  13       81.85       86.49     34.86 o 
 -12   7  13        0.05       17.44     33.53 o 
 -11   7  13       97.05       95.10     35.40 o 
 -10   7  13      160.29      185.77     36.39 o 
  -9   7  13       25.84       86.85     32.32 o 
  -8   7  13       35.08       34.53     29.10 o 
  -7   7  13       25.08       65.32     28.82 o 
  -6   7  13      299.81      383.60     44.48 o 
  -5   7  13       41.06       57.51     21.48 o 
  -4   7  13      243.89      246.83     25.93 o 
  -3   7  13      620.33      650.75     40.24 o 
  -2   7  13      521.99      471.68     35.29 o 
  -1   7  13      332.30      389.58     34.84 o 
   0   7  13       13.64       44.35     24.90 o 
   1   7  13      185.80      189.88     30.57 o 
   2   7  13      258.21      295.85     34.11 o 
   3   7  13      156.43      170.50     31.28 o 
   4   7  13       15.53        0.00     26.48 o 
   5   7  13      102.70      181.54     36.83 o 
   6   7  13      171.95      171.91     37.28 o 
   7   7  13       74.49       70.49     34.63 o 
   8   7  13       27.36       19.12     33.11 o 
 -10   8  13        2.49        0.00     30.75 o 
  -9   8  13        4.78        3.54     46.66 o 
  -8   8  13       67.54        0.00     44.84 o 
  -7   8  13       32.23        0.00     45.30 o 
  -6   8  13        8.03       19.10     29.28 o 
  -5   8  13      100.55       92.87     29.66 o 
  -4   8  13        0.12        8.54     30.09 o 
  -3   8  13       87.24      136.05     30.20 o 
  -2   8  13       35.74       55.60     27.26 o 
  -1   8  13      208.14      192.53     32.46 o 
   0   8  13        0.83       11.99     28.59 o 
   1   8  13       35.62       30.66     28.04 o 
   2   8  13       38.02       66.55     31.02 o 
   3   8  13        4.06       10.49     29.97 o 
   4   8  13        0.18       30.03     32.69 o 
   5   8  13       12.42       30.18     33.12 o 
   6   8  13        2.10        0.00     33.14 o 
  -6   9  13        2.27       14.02     29.81 o 
  -5   9  13       71.46       35.22     39.85 o 
  -4   9  13      248.12      297.89     36.04 o 
  -3   9  13      198.08      277.98     40.26 o 
  -2   9  13        4.00        0.00     40.21 o 
  -1   9  13       95.21       53.29     31.05 o 
   0   9  13      210.77      295.85     47.98 o 
   1   9  13       95.54      137.70     35.24 o 
   2   9  13        0.94       51.87     59.10 o 
   3   9  13       43.18       37.93     35.27 o 
 -16   0  14      481.26      481.00     41.44 o 
 -15   0  14       41.56       49.23     27.92 o 
 -14   0  14       30.62       20.64     23.69 o 
 -13   0  14     1208.08     1260.41     57.19 o 
 -12   0  14      539.24      606.61     97.81 o 
 -11   0  14       38.77       38.31     31.59 o 
 -10   0  14      167.71      149.42     38.31 o 
  -9   0  14     1005.00     1133.44     74.89 o 
  -8   0  14     1351.81     1210.23     73.98 o 
  -7   0  14      198.64      233.57     36.76 o 
  -6   0  14       13.40        1.91     23.15 o 
  -5   0  14     7401.74     7353.18    178.11 o 
  -4   0  14     5165.55     4926.17    125.82 o 
  -3   0  14     2717.16     2476.72     72.60 o 
  -2   0  14     1353.11     1174.01    119.92 o 
  -1   0  14     1355.30     1363.93     49.17 o 
   0   0  14     3777.40     3843.70    104.55 o 
   1   0  14     1467.10     1516.10     55.55 o 
   2   0  14      268.32      246.45     25.78 o 
   3   0  14     5365.96     5199.68    183.73 o 
   4   0  14      313.72      287.85     38.76 o 
   5   0  14      778.89      785.49     58.46 o 
   6   0  14     2679.49     2332.23    103.94 o 
   7   0  14      389.49      414.94     46.75 o 
   8   0  14     1637.94     1758.89     94.32 o 
   9   0  14      284.20      211.06     48.57 o 
  10   0  14        9.63        1.82     39.03 o 
  11   0  14     3218.50     3374.25    148.96 o 
  12   0  14       36.63       61.09     49.38 o 
 -16   1  14       58.48       79.89     21.53 o 
 -15   1  14      249.89      230.90     23.98 o 
 -14   1  14       74.06       55.14     21.91 o 
 -13   1  14        7.29       12.93     19.81 o 
 -12   1  14      469.95      506.00     31.03 o 
 -11   1  14      850.09      795.43     64.37 o 
 -10   1  14      585.73      586.95     30.11 o 
  -9   1  14      659.88      584.86     60.09 o 
  -8   1  14     1079.37     1138.34     51.54 o 
  -7   1  14      435.59      420.76     50.79 o 
  -6   1  14      956.00      898.68     31.96 o 
  -5   1  14      424.46      354.66     17.50 o 
  -4   1  14      900.32      783.63     30.36 o 
  -3   1  14      322.57      284.54     18.24 o 
  -2   1  14     1471.94     1392.97     35.00 o 
  -1   1  14      337.92      359.60     18.82 o 
   0   1  14     2011.15     2000.50     46.02 o 
   1   1  14      142.11      168.44     16.68 o 
   2   1  14     1053.22     1026.62     42.78 o 
   3   1  14      224.22      198.61     25.06 o 
   4   1  14      312.37      330.90     64.27 o 
   5   1  14      569.03      542.94     34.85 o 
   6   1  14     1020.37      907.47     54.33 o 
   7   1  14      255.20      311.33     64.04 o 
   8   1  14      724.14      804.44     49.75 o 
   9   1  14       10.74       16.90     27.44 o 
  10   1  14      280.28      353.57     37.67 o 
  11   1  14        0.81       10.82     31.91 o 
  12   1  14        1.91        0.00     31.70 o 
 -16   2  14       38.64       17.08     27.71 o 
 -15   2  14      332.01      345.41     46.47 o 
 -14   2  14      325.46      342.27     29.57 o 
 -13   2  14       70.98       95.27     22.14 o 
 -12   2  14      118.28      104.51     21.38 o 
 -11   2  14      262.59      303.16     25.44 o 
 -10   2  14      326.45      329.15     42.79 o 
  -9   2  14      292.43      312.28     23.97 o 
  -8   2  14      250.47      264.39     23.78 o 
  -7   2  14     1399.27     1391.55     57.33 o 
  -6   2  14      893.42      787.18     33.22 o 
  -5   2  14       13.18        6.07     11.44 o 
  -4   2  14        3.57        1.76     12.67 o 
  -3   2  14       87.41      104.08     13.77 o 
  -2   2  14     3013.39     2906.52     64.84 o 
  -1   2  14      458.14      444.90     24.59 o 
   0   2  14      144.02      140.83     15.74 o 
   1   2  14     1376.73     1384.95     37.60 o 
   2   2  14        8.20        4.29     15.34 o 
   3   2  14      260.50      270.81     22.34 o 
   4   2  14       47.02       66.66     22.40 o 
   5   2  14      617.32      658.11     37.58 o 
   6   2  14     1962.65     1932.42     67.38 o 
   7   2  14      805.40      883.09     47.01 o 
   8   2  14      470.23      504.90     39.46 o 
   9   2  14      727.17      757.09     71.35 o 
  10   2  14       91.80       78.19     31.72 o 
  11   2  14      542.49      567.70     49.84 o 
  12   2  14        0.11       19.92     32.76 o 
 -15   3  14        3.36        0.00     28.02 o 
 -14   3  14       15.64        0.29     26.78 o 
 -13   3  14      134.48      149.61     24.08 o 
 -12   3  14       60.07       73.26     21.91 o 
 -11   3  14        3.92        7.81     19.06 o 
 -10   3  14       33.00       33.35     18.45 o 
  -9   3  14       60.29       53.24     18.69 o 
  -8   3  14        4.45        0.00     15.92 o 
  -7   3  14      133.76      129.01     21.46 o 
  -6   3  14        5.30        3.34     12.07 o 
  -5   3  14      167.74      130.36     14.93 o 
  -4   3  14       39.65       27.73     11.90 o 
  -3   3  14      499.13      515.29     22.17 o 
  -2   3  14       27.43       31.74     13.08 o 
  -1   3  14      164.03      199.03     25.39 o 
   0   3  14        3.68        7.36     13.41 o 
   1   3  14      401.27      362.11     25.68 o 
   2   3  14       56.35       37.18     16.96 o 
   3   3  14      673.54      739.86     32.39 o 
   4   3  14     1018.67      957.29     66.99 o 
   5   3  14      224.45      210.35     36.63 o 
   6   3  14      259.17      266.43     32.17 o 
   7   3  14      326.35      340.37     34.56 o 
   8   3  14       34.13       26.71     26.94 o 
   9   3  14      194.89      189.18     33.24 o 
  10   3  14       30.62       69.79     33.12 o 
  11   3  14      103.10      111.87     48.70 o 
 -15   4  14      228.97      178.40     37.76 o 
 -14   4  14        2.49        0.00     28.57 o 
 -13   4  14       39.07       60.86     29.28 o 
 -12   4  14       39.44       53.33     29.03 o 
 -11   4  14      527.01      591.22     58.55 o 
 -10   4  14      498.57      462.26     63.73 o 
  -9   4  14       57.49       79.68     19.91 o 
  -8   4  14      239.00      235.93     23.33 o 
  -7   4  14      919.17      955.87     38.78 o 
  -6   4  14       21.21       32.44     13.96 o 
  -5   4  14      100.85      105.32     15.56 o 
  -4   4  14     1496.70     1372.97     37.30 o 
  -3   4  14      610.17      570.00     27.78 o 
  -2   4  14      281.71      321.23     21.99 o 
  -1   4  14       14.60       19.41     14.86 o 
   0   4  14       50.24       56.09     17.95 o 
   1   4  14      781.15      803.31     38.64 o 
   2   4  14       10.50        0.00     26.86 o 
   3   4  14      350.10      353.29     25.99 o 
   4   4  14      527.82      545.47     36.19 o 
   5   4  14      147.47       87.09     28.14 o 
   6   4  14      444.26      452.17     37.86 o 
   7   4  14       44.45        6.64     27.97 o 
   8   4  14      522.62      524.59     41.18 o 
   9   4  14      438.23      464.45     41.53 o 
  10   4  14        0.09        5.08     30.85 o 
  11   4  14      153.97      202.36     38.18 o 
 -14   5  14       19.52        9.60     40.76 o 
 -13   5  14      114.43      146.37     57.87 o 
 -12   5  14       60.02       69.64     31.55 o 
 -11   5  14        5.33        0.74     26.07 o 
 -10   5  14      131.09      215.77     69.40 o 
  -9   5  14        0.31        0.00     25.01 o 
  -8   5  14      324.44      265.04     32.02 o 
  -7   5  14       62.74       80.90     26.15 o 
  -6   5  14       85.03       47.41     17.61 o 
  -5   5  14      350.83      357.07     35.83 o 
  -4   5  14      934.20      869.27     27.25 o 
  -3   5  14        9.10        9.52     14.88 o 
  -2   5  14       11.08       24.75     17.59 o 
  -1   5  14       93.24      120.04     20.19 o 
   0   5  14       18.35       25.43     19.70 o 
   1   5  14      195.70      219.58     29.64 o 
   2   5  14      323.16      340.43     79.25 o 
   3   5  14      131.37      135.67     27.54 o 
   4   5  14     1711.55     1677.03    117.19 o 
   5   5  14       65.20       60.71     30.40 o 
   6   5  14       85.53       68.20     31.21 o 
   7   5  14       78.14       85.57     32.51 o 
   8   5  14       13.68       87.09     33.48 o 
   9   5  14       90.57      130.68     37.18 o 
  10   5  14       63.19       78.17     35.43 o 
 -13   6  14      282.03      345.40     42.94 o 
 -12   6  14      142.59      147.55     35.43 o 
 -11   6  14        0.36       14.33     29.63 o 
 -10   6  14       33.61        4.54     28.17 o 
  -9   6  14     1047.60     1076.52     56.29 o 
  -8   6  14      636.60      652.82     45.32 o 
  -7   6  14       62.36       69.23     27.44 o 
  -6   6  14        1.36       24.16     18.46 o 
  -5   6  14      555.41      521.41     62.98 o 
  -4   6  14      781.90      874.37     43.56 o 
  -3   6  14        2.47        0.00     18.59 o 
  -2   6  14      405.30      376.43     32.42 o 
  -1   6  14     1516.46     1534.59     58.12 o 
   0   6  14      158.94      239.18     37.85 o 
   1   6  14        1.14       14.47     25.94 o 
   2   6  14      120.19      132.30     27.78 o 
   3   6  14     1106.70     1090.25     51.94 o 
   4   6  14      415.37      382.55     40.62 o 
   5   6  14        5.90        0.00     27.69 o 
   6   6  14      192.73      211.29     56.42 o 
   7   6  14      311.36      343.85     41.45 o 
   8   6  14       85.36       93.91     36.67 o 
   9   6  14        7.88        2.14     35.03 o 
 -11   7  14       26.96        0.00     31.06 o 
 -10   7  14       12.90       27.53     33.72 o 
  -9   7  14       26.40       51.78     30.12 o 
  -8   7  14      127.32      143.67     43.35 o 
  -7   7  14      169.48      238.10     35.23 o 
  -6   7  14      102.23      121.69     23.24 o 
  -5   7  14       10.36       14.05     21.71 o 
  -4   7  14        5.43        0.00     24.79 o 
  -3   7  14      185.98      225.89     55.10 o 
  -2   7  14       77.93       55.10     26.59 o 
  -1   7  14        7.52        0.20     26.33 o 
   0   7  14      439.52      454.08     36.98 o 
   1   7  14       48.50       51.02     29.12 o 
   2   7  14      160.08      195.43     33.00 o 
   3   7  14       15.32       20.78     26.60 o 
   4   7  14       35.85       28.74     29.32 o 
   5   7  14       28.73       42.20     32.33 o 
   6   7  14       23.71       39.27     35.05 o 
   7   7  14       27.49       36.91     92.05 o 
  -9   8  14       26.45       54.47     50.83 o 
  -8   8  14        3.31       20.52     47.75 o 
  -7   8  14      122.64      210.60     55.28 o 
  -6   8  14      178.36      189.13     68.17 o 
  -5   8  14       10.07        0.00     32.04 o 
  -4   8  14       29.56       48.12     34.99 o 
  -3   8  14       84.30      140.24     29.45 o 
  -2   8  14      134.99      131.99     31.20 o 
  -1   8  14        1.84        0.00     25.15 o 
   0   8  14       35.03        4.41     26.92 o 
   1   8  14      178.69      175.34     51.97 o 
   2   8  14       98.25       98.80     37.17 o 
   3   8  14        0.60       47.27     30.19 o 
   4   8  14       44.29       42.80     34.04 o 
   5   8  14      161.71      209.03     39.53 o 
  -4   9  14       10.59       38.39     46.52 o 
  -3   9  14        0.12       33.64     70.81 o 
  -2   9  14        2.02        7.76     29.16 o 
  -1   9  14       15.34       10.46     33.00 o 
   0   9  14        6.21        6.96     32.49 o 
 -16   1  15      104.00      157.59     36.72 o 
 -15   1  15      211.10      203.57     66.86 o 
 -14   1  15       20.91       33.23     28.73 o 
 -13   1  15        8.65       25.43     25.21 o 
 -12   1  15      277.26      267.87     33.83 o 
 -11   1  15      130.32      123.34     27.76 o 
 -10   1  15       47.87       83.99     25.44 o 
  -9   1  15        2.30        0.00     24.51 o 
  -8   1  15     1093.52     1133.06     52.44 o 
  -7   1  15     1011.58     1018.73     49.73 o 
  -6   1  15       30.28       72.61     22.15 o 
  -5   1  15      797.58      727.23     25.38 o 
  -4   1  15      279.72      199.30     46.37 o 
  -3   1  15      335.10      348.79     33.40 o 
  -2   1  15       41.93       49.69     12.96 o 
  -1   1  15     1972.96     1905.46     44.85 o 
   0   1  15     3107.53     3002.91     62.66 o 
   1   1  15      245.71      318.91     20.10 o 
   2   1  15      314.96      352.22     21.63 o 
   3   1  15     2817.34     2927.05     71.76 o 
   4   1  15       65.28       44.03     21.78 o 
   5   1  15      199.43      221.08     28.91 o 
   6   1  15      777.92      681.62     41.58 o 
   7   1  15      339.17      303.49     34.31 o 
   8   1  15     3568.85     3560.75    142.56 o 
   9   1  15       46.35       71.71     32.18 o 
  10   1  15       44.57       60.59     32.06 o 
  11   1  15      615.62      671.53     48.57 o 
 -15   2  15       67.57       93.08     24.46 o 
 -14   2  15      141.92      168.01     26.53 o 
 -13   2  15       66.64       72.58     28.19 o 
 -12   2  15        3.59       31.13     25.01 o 
 -11   2  15      142.09      173.00     30.13 o 
 -10   2  15      114.89      126.22     27.52 o 
  -9   2  15      483.47      477.21     37.53 o 
  -8   2  15      322.98      357.66     33.47 o 
  -7   2  15      126.75      164.30     26.56 o 
  -6   2  15      294.93      246.46     27.63 o 
  -5   2  15      256.19      237.61     16.94 o 
  -4   2  15       21.23       18.52      7.37 o 
  -3   2  15     1026.79      977.95     30.65 o 
  -2   2  15       94.95       96.01     14.54 o 
  -1   2  15      853.64      760.64     27.96 o 
   0   2  15       14.13       25.53     14.01 o 
   1   2  15      332.48      390.21     21.99 o 
   2   2  15      259.97      285.76     25.40 o 
   3   2  15     1019.99      917.66     64.42 o 
   4   2  15       18.40        8.97     23.22 o 
   5   2  15      578.96      553.29     36.78 o 
   6   2  15       25.44        0.00     32.36 o 
   7   2  15      204.63      155.13     36.31 o 
   8   2  15       74.76        8.39     32.50 o 
   9   2  15        1.07        1.31     43.30 o 
  10   2  15      182.11      178.52     43.62 o 
  11   2  15      186.69      239.67     62.18 o 
 -15   3  15        4.69       13.20     33.00 o 
 -14   3  15      180.52      200.29     36.12 o 
 -13   3  15      274.30      326.79     30.38 o 
 -12   3  15        0.38       15.51     22.13 o 
 -11   3  15       84.63       90.72     22.76 o 
 -10   3  15      713.48      873.59     49.49 o 
  -9   3  15      601.13      678.66     42.43 o 
  -8   3  15       88.63       93.01     24.14 o 
  -7   3  15       63.73       64.02     22.93 o 
  -6   3  15     1512.37     1349.60     56.09 o 
  -5   3  15     1491.35     1474.18     38.27 o 
  -4   3  15      277.36      274.54     21.95 o 
  -3   3  15        2.31       27.29     14.51 o 
  -2   3  15     4304.04     4217.46     97.58 o 
  -1   3  15      104.15       89.61     16.08 o 
   0   3  15      145.86      128.95     23.60 o 
   1   3  15       10.43        0.00     17.56 o 
   2   3  15      835.46      888.90     36.15 o 
   3   3  15     1924.25     1940.86     55.08 o 
   4   3  15      312.51      365.42     37.22 o 
   5   3  15      150.11      103.03     42.26 o 
   6   3  15     3081.58     2882.98    138.12 o 
   7   3  15       50.96       54.75     28.67 o 
   8   3  15       20.41       41.96     30.12 o 
   9   3  15        1.11        8.73     29.65 o 
  10   3  15      399.33      423.50     44.95 o 
  11   3  15      310.13      343.31     87.33 o 
 -14   4  15       31.77       18.78     29.68 o 
 -13   4  15        7.86        0.00     27.11 o 
 -12   4  15       81.98       55.10     29.31 o 
 -11   4  15       90.92       79.55     29.54 o 
 -10   4  15      191.57      250.32     51.41 o 
  -9   4  15       91.34       80.09     21.24 o 
  -8   4  15       94.38      106.43     26.23 o 
  -7   4  15     1146.78     1152.68     91.73 o 
  -6   4  15      187.97      225.71     29.39 o 
  -5   4  15      435.46      477.22     27.38 o 
  -4   4  15      619.52      571.70     64.60 o 
  -3   4  15      283.77      275.66     19.85 o 
  -2   4  15      593.94      664.44     27.21 o 
  -1   4  15      118.34      151.45     21.26 o 
   0   4  15        9.98       17.71     17.91 o 
   1   4  15     1666.81     1624.37     49.59 o 
   2   4  15       40.35       46.06     19.89 o 
   3   4  15       22.37       37.74     20.10 o 
   4   4  15      168.82      218.56     30.61 o 
   5   4  15      709.11      634.35     69.04 o 
   6   4  15      281.97      376.86     37.97 o 
   7   4  15      311.96      381.35     38.97 o 
   8   4  15       51.56       15.89     31.19 o 
   9   4  15      697.32      789.70     52.43 o 
  10   4  15      194.58      194.40     40.30 o 
 -13   5  15        0.56        8.58     29.90 o 
 -12   5  15      335.80      316.57     70.12 o 
 -11   5  15      161.89      125.01     33.60 o 
 -10   5  15      137.71      114.24     31.38 o 
  -9   5  15      189.41      220.83     45.39 o 
  -8   5  15      580.12      594.93     53.51 o 
  -7   5  15      762.85      834.77     38.27 o 
  -6   5  15        1.19        0.00     29.14 o 
  -5   5  15        4.60       16.86     12.31 o 
  -4   5  15      541.00      637.76     39.45 o 
  -3   5  15      432.02      462.76     24.45 o 
  -2   5  15      166.02      169.86     21.92 o 
  -1   5  15        1.19        3.78     19.03 o 
   0   5  15      224.34      278.77     24.36 o 
   1   5  15       55.53       88.57     25.81 o 
   2   5  15       52.35       79.85     26.57 o 
   3   5  15      161.12      153.87     29.90 o 
   4   5  15      710.20      740.32     43.86 o 
   5   5  15       94.58       54.54     30.31 o 
   6   5  15       84.61      128.14     33.85 o 
   7   5  15       12.76        1.26     38.04 o 
   8   5  15      439.22      541.29    133.08 o 
   9   5  15       39.51       90.18     36.04 o 
 -12   6  15        8.73       30.65     32.54 o 
 -11   6  15        9.94       11.47     30.46 o 
 -10   6  15        0.60        0.00     28.20 o 
  -9   6  15       23.91       12.75     32.45 o 
  -8   6  15        3.12        7.01     27.32 o 
  -7   6  15       11.91        0.00     28.46 o 
  -6   6  15       53.52       54.43     28.05 o 
  -5   6  15       12.32        3.64     22.51 o 
  -4   6  15       89.72       53.24     20.38 o 
  -3   6  15       86.51       85.85     20.85 o 
  -2   6  15       79.84      110.10     27.99 o 
  -1   6  15        6.53       26.65     25.06 o 
   0   6  15        1.17        0.00     24.78 o 
   1   6  15       35.40       34.28     26.93 o 
   2   6  15       70.42       79.70     29.09 o 
   3   6  15        9.11       10.49     26.40 o 
   4   6  15        7.08        0.00     27.11 o 
   5   6  15      141.21      153.11     32.93 o 
   6   6  15       37.67       43.31     58.32 o 
   7   6  15        1.01       54.30     34.20 o 
   8   6  15       17.00       20.09     35.24 o 
 -10   7  15       39.24       34.59     32.70 o 
  -9   7  15       96.77      115.02     34.90 o 
  -8   7  15      116.88      158.65     35.08 o 
  -7   7  15       75.83      100.77     32.50 o 
  -6   7  15       22.41       96.59     46.66 o 
  -5   7  15       70.67      120.29     29.69 o 
  -4   7  15      296.34      284.90     33.17 o 
  -3   7  15      245.17      234.08     59.23 o 
  -2   7  15       98.58      146.57     31.06 o 
  -1   7  15      169.01      149.20     34.68 o 
   0   7  15      104.11       94.68     30.90 o 
   1   7  15       74.85       98.33     30.24 o 
   2   7  15       17.61       34.83     52.38 o 
   3   7  15       52.59       98.47     31.87 o 
   4   7  15      130.46      130.76     56.55 o 
   5   7  15       13.51        4.10     31.64 o 
   6   7  15       33.15       41.15     34.50 o 
  -7   8  15       70.98      155.86     55.19 o 
  -6   8  15        2.47       26.87     47.84 o 
  -5   8  15       28.79       37.40     37.58 o 
  -4   8  15       56.73       59.12     29.30 o 
  -3   8  15       36.70       18.44     29.17 o 
  -2   8  15        2.19        4.43     28.33 o 
  -1   8  15       22.89       47.60     30.07 o 
   0   8  15        0.98        0.00     36.45 o 
   1   8  15        7.75       73.40     31.32 o 
   2   8  15        1.08        0.00     32.59 o 
   3   8  15       80.16      107.49     40.89 o 
 -15   0  16       18.82       64.09     43.30 o 
 -14   0  16      325.95      365.38     57.37 o 
 -13   0  16       16.43        0.00     33.77 o 
 -12   0  16       24.10       64.36     38.13 o 
 -11   0  16      412.08      503.36     59.46 o 
 -10   0  16      881.44     1049.29     75.62 o 
  -9   0  16       30.26       52.29     33.59 o 
  -8   0  16        8.31        0.00     26.05 o 
  -7   0  16      806.87      777.86     61.91 o 
  -6   0  16      914.66      961.14     70.08 o 
  -5   0  16       32.57       23.76     18.71 o 
  -4   0  16      375.10      444.80     49.56 o 
  -3   0  16      836.59      729.66     37.50 o 
  -2   0  16       84.01       95.86     39.71 o 
  -1   0  16      678.16      637.61     36.99 o 
   0   0  16       22.66       46.08     21.64 o 
   1   0  16     2801.62     2532.74     80.57 o 
   2   0  16      731.37      844.27     44.12 o 
   3   0  16      744.95      687.72     55.10 o 
   4   0  16      198.58      179.65     37.31 o 
   5   0  16     4304.63     4046.64    157.50 o 
   6   0  16       26.48       91.41     39.31 o 
   7   0  16       85.52       80.52     44.03 o 
   8   0  16     1498.18     1363.83     89.32 o 
   9   0  16        1.60        5.17     46.39 o 
  10   0  16      392.48      443.62     59.37 o 
  11   0  16        1.29       11.07     49.65 o 
 -15   1  16       22.25       65.62     29.94 o 
 -14   1  16       82.43       65.78     28.87 o 
 -13   1  16      255.97      295.29     48.34 o 
 -12   1  16        0.84        0.18     25.01 o 
 -11   1  16       66.54       74.56     26.34 o 
 -10   1  16       68.77       71.05     26.09 o 
  -9   1  16      201.03      203.99     30.09 o 
  -8   1  16       44.63       50.25     22.64 o 
  -7   1  16       98.07      114.29     25.80 o 
  -6   1  16      337.06      355.31     32.70 o 
  -5   1  16       30.50       14.21     12.95 o 
  -4   1  16      329.73      388.48     60.68 o 
  -3   1  16       44.08       57.36     14.02 o 
  -2   1  16       19.77       18.48     13.82 o 
  -1   1  16      409.02      388.55     21.18 o 
   0   1  16      988.62      981.91     33.36 o 
   1   1  16       86.12      102.32     17.75 o 
   2   1  16      748.20      735.72     29.78 o 
   3   1  16       49.32       61.77     20.53 o 
   4   1  16      177.20      139.53     25.22 o 
   5   1  16        0.39        0.00     22.67 o 
   6   1  16       80.11       41.85     28.97 o 
   7   1  16       17.18        1.51     29.55 o 
   8   1  16      369.48      357.35     38.64 o 
   9   1  16        0.53        0.00     30.12 o 
  10   1  16      208.19      260.54     37.86 o 
 -15   2  16       43.97       32.21     29.94 o 
 -14   2  16       13.50       14.95     42.26 o 
 -13   2  16       13.87       37.69     27.90 o 
 -12   2  16      151.36      168.51     31.27 o 
 -11   2  16      116.38      123.13     29.08 o 
 -10   2  16        9.35        0.00     23.22 o 
  -9   2  16      136.99      164.99     29.54 o 
  -8   2  16      828.81      842.95     47.65 o 
  -7   2  16      125.45      125.19     31.91 o 
  -6   2  16        1.09       16.91     22.37 o 
  -5   2  16     1613.42     1653.51     41.00 o 
  -4   2  16      110.49       46.52     17.77 o 
  -3   2  16       47.81       40.15     14.94 o 
  -2   2  16        0.63        0.00     13.83 o 
  -1   2  16     1143.95     1134.94     35.31 o 
   0   2  16     1065.80     1063.56     34.41 o 
   1   2  16      148.51      152.32     18.76 o 
   2   2  16      136.42      105.63     21.12 o 
   3   2  16     1946.53     1972.70     57.23 o 
   4   2  16       29.48        0.00     23.03 o 
   5   2  16      911.25      854.93     46.53 o 
   6   2  16       80.95      118.38     34.50 o 
   7   2  16      159.25      153.11     34.09 o 
   8   2  16      570.32      551.29     83.88 o 
   9   2  16      542.43      603.44     47.05 o 
  10   2  16      269.71      279.53     41.21 o 
 -14   3  16        1.55        0.00     34.50 o 
 -13   3  16       83.67       92.51     50.06 o 
 -12   3  16      114.23       61.42     29.25 o 
 -11   3  16        0.75        0.00     24.52 o 
 -10   3  16       15.29        0.00     26.60 o 
  -9   3  16       11.88        5.10     23.32 o 
  -8   3  16       70.75      105.61     25.93 o 
  -7   3  16      104.01       98.74     25.80 o 
  -6   3  16       53.30       63.05     24.04 o 
  -5   3  16       48.99       46.83     13.94 o 
  -4   3  16        0.11       11.06     10.06 o 
  -3   3  16      166.10      186.63     21.38 o 
  -2   3  16      598.21      527.19     30.26 o 
  -1   3  16       16.67        1.40     15.24 o 
   0   3  16     1211.95     1081.65     35.05 o 
   1   3  16      189.35      220.01     23.91 o 
   2   3  16      233.14      242.90     24.61 o 
   3   3  16       93.88      123.08     22.65 o 
   4   3  16       33.77       56.34     24.77 o 
   5   3  16      107.88      122.80     30.79 o 
   6   3  16      383.38      453.04     39.91 o 
   7   3  16      157.88      110.14     32.71 o 
   8   3  16       38.84       83.71     33.63 o 
   9   3  16        5.11        4.92     34.18 o 
  10   3  16      121.81      107.30     54.78 o 
 -14   4  16       31.54        1.18     45.84 o 
 -13   4  16      171.42      236.38     57.37 o 
 -12   4  16      198.87      214.60     54.65 o 
 -11   4  16       93.91       90.78     47.93 o 
 -10   4  16      175.23      173.07     40.99 o 
  -9   4  16      338.99      320.52     34.44 o 
  -8   4  16      245.66      230.12     36.17 o 
  -7   4  16       13.82       19.51     23.62 o 
  -6   4  16        0.82        0.00     22.35 o 
  -5   4  16     1117.90     1250.43    108.61 o 
  -4   4  16       50.02       71.70     23.56 o 
  -3   4  16      123.24      140.00     18.38 o 
  -2   4  16        3.14        0.00     15.48 o 
  -1   4  16      159.71      178.32     22.07 o 
   0   4  16      251.21      262.08     36.23 o 
   1   4  16       38.01       25.84     24.25 o 
   2   4  16       76.90       61.05     20.66 o 
   3   4  16      396.45      465.80     38.05 o 
   4   4  16       63.88        4.49     24.61 o 
   5   4  16      133.79      124.98     31.10 o 
   6   4  16        7.52       25.24     31.51 o 
   7   4  16      145.91      156.22     36.23 o 
   8   4  16      470.69      471.93     48.20 o 
   9   4  16       38.88       43.13     36.23 o 
 -13   5  16       50.15        0.00     45.30 o 
 -12   5  16       30.22       45.66     48.11 o 
 -11   5  16       42.30       80.61     46.39 o 
 -10   5  16      120.56      123.91     45.57 o 
  -9   5  16      109.28       87.33     44.84 o 
  -8   5  16       57.75       45.84     37.31 o 
  -7   5  16       46.57       38.92     26.36 o 
  -6   5  16       26.40       64.88     45.34 o 
  -5   5  16      145.90      149.02     22.53 o 
  -4   5  16      172.58      216.28     21.95 o 
  -3   5  16       39.74       88.78     18.31 o 
  -2   5  16     1074.01     1078.31     45.98 o 
  -1   5  16        2.01        0.00     19.28 o 
   0   5  16      153.82      166.87     44.53 o 
   1   5  16        0.40       10.09     25.72 o 
   2   5  16        0.10       16.23     26.13 o 
   3   5  16      248.73      264.68     32.80 o 
   4   5  16      118.40      182.61     40.12 o 
   5   5  16      265.61      331.17     37.54 o 
   6   5  16      306.99      386.78     52.42 o 
   7   5  16      121.31      135.86     36.20 o 
   8   5  16       10.67       18.10     32.44 o 
 -11   6  16      215.71      200.25     55.46 o 
 -10   6  16      290.91      350.31     59.64 o 
  -9   6  16       21.11       31.68     41.12 o 
  -8   6  16       58.01       53.47     42.30 o 
  -7   6  16      393.45      558.91     62.91 o 
  -6   6  16       83.73      142.34     45.03 o 
  -5   6  16       12.55       21.45     24.54 o 
  -4   6  16        3.33        0.00     19.80 o 
  -3   6  16      769.52      733.14     42.46 o 
  -2   6  16      611.80      645.49     41.12 o 
  -1   6  16        1.53       18.47     25.77 o 
   0   6  16        3.69       12.31     26.77 o 
   1   6  16      260.61      355.58     89.28 o 
   2   6  16      112.09      124.63     30.99 o 
   3   6  16       15.27       35.20     49.43 o 
   4   6  16       28.78       58.39     31.75 o 
   5   6  16      405.39      423.32     73.21 o 
   6   6  16       75.75       83.55     34.90 o 
  -9   7  16       22.47       58.82     46.39 o 
  -8   7  16        0.92       41.30     45.12 o 
  -7   7  16       50.78       74.98     44.57 o 
  -5   7  16       10.18       22.42     34.68 o 
  -4   7  16       48.61       65.30     55.65 o 
  -3   7  16       69.76       74.70     29.38 o 
  -2   7  16       34.32       55.44     29.22 o 
  -1   7  16      136.74      189.37     34.13 o 
   0   7  16       14.43       38.34     28.39 o 
   1   7  16      202.70      287.93     35.92 o 
   2   7  16      124.86      182.43     36.80 o 
   3   7  16        0.62        0.00     32.18 o 
   4   7  16       61.64      123.56     36.96 o 
  -5   8  16      116.76      186.82     45.75 o 
  -4   8  16      158.26      265.35     40.53 o 
  -3   8  16        4.38        0.00     29.76 o 
  -2   8  16       40.36       60.90     32.22 o 
  -1   8  16      203.62      238.29     36.73 o 
   0   8  16      115.42       98.39     34.53 o 
   1   8  16        8.84       35.53     33.15 o 
 -14   1  17       76.92       93.55     46.30 o 
 -13   1  17      255.59      267.23     36.68 o 
 -12   1  17       62.34        7.75     26.57 o 
 -11   1  17       31.57       19.84     25.54 o 
 -10   1  17      313.73      293.32     40.21 o 
  -9   1  17      135.61      201.90     62.95 o 
  -8   1  17       33.38       26.78     23.16 o 
  -7   1  17       93.70       61.10     24.53 o 
  -6   1  17      685.65      679.00     43.68 o 
  -5   1  17      245.14      234.63     21.89 o 
  -4   1  17       21.34       14.24      9.75 o 
  -3   1  17      452.10      455.42     22.71 o 
  -2   1  17        9.94       15.70     14.92 o 
  -1   1  17      725.62      722.71     28.91 o 
   0   1  17     1107.63     1047.23     34.42 o 
   1   1  17       47.81       72.28     17.55 o 
   2   1  17     3315.55     3218.14     69.28 o 
   3   1  17      290.96      326.66     30.50 o 
   4   1  17      165.25      146.02     51.92 o 
   5   1  17      810.09      876.54     78.48 o 
   6   1  17       18.28       26.57     28.14 o 
   7   1  17      255.03      306.25     56.01 o 
   8   1  17      238.49      173.69     36.75 o 
   9   1  17      120.56       83.41     34.49 o 
 -14   2  17       42.91       24.32     41.58 o 
 -13   2  17        2.56        3.40     37.40 o 
 -12   2  17      167.02      238.25     34.76 o 
 -11   2  17       52.56       53.39     26.17 o 
 -10   2  17      404.80      397.61     38.38 o 
  -9   2  17       15.99        4.55     23.60 o 
  -8   2  17      104.03       58.83     25.51 o 
  -7   2  17      109.95      118.80     28.27 o 
  -6   2  17      457.46      363.47     44.12 o 
  -5   2  17        2.95       18.67     16.77 o 
  -4   2  17      124.45      120.80     20.52 o 
  -3   2  17      301.85      292.08     20.40 o 
  -2   2  17      210.90      211.00     19.07 o 
  -1   2  17       90.93      109.64     17.52 o 
   0   2  17      100.86      126.61     19.04 o 
   1   2  17      437.45      422.06     25.26 o 
   2   2  17        5.09        5.64     18.95 o 
   3   2  17      136.75      123.15     23.24 o 
   4   2  17      736.77      808.37     44.65 o 
   5   2  17       84.67       93.70     27.58 o 
   6   2  17       83.97       81.85     31.55 o 
   7   2  17      291.86      298.26     36.29 o 
   8   2  17       15.75        0.00     29.66 o 
   9   2  17       27.10       26.37     34.66 o 
 -14   3  17       17.38        0.00     42.48 o 
 -13   3  17       36.02       26.81     29.13 o 
 -12   3  17      156.11      124.35     31.63 o 
 -11   3  17      766.71      752.19     49.83 o 
 -10   3  17       82.52       59.64     27.24 o 
  -9   3  17       13.65       28.01     23.56 o 
  -8   3  17      629.58      656.46    115.74 o 
  -7   3  17      695.43      792.54     63.82 o 
  -6   3  17      204.46      172.57     40.17 o 
  -5   3  17       14.13       10.20     12.63 o 
  -4   3  17      466.79      452.24     28.57 o 
  -3   3  17     1498.86     1523.06     52.87 o 
  -2   3  17       15.91       33.37     16.27 o 
  -1   3  17       68.70       38.01     16.95 o 
   0   3  17     2505.10     2505.81     58.74 o 
   1   3  17      183.21      175.47     23.31 o 
   2   3  17       16.55       40.16     21.13 o 
   3   3  17       70.65      104.86     23.99 o 
   4   3  17      182.38      197.57     31.16 o 
   5   3  17     1379.26     1413.43     60.76 o 
   6   3  17      342.31      403.90     51.79 o 
   7   3  17        4.57        0.00     30.54 o 
   8   3  17      324.56      438.49     43.61 o 
   9   3  17        4.03       26.27     35.84 o 
 -13   4  17       11.32        0.00     42.94 o 
 -12   4  17       99.57      141.34     53.01 o 
 -11   4  17        0.40       32.68     45.12 o 
 -10   4  17      189.49      178.74     32.54 o 
  -9   4  17        0.20        9.40     36.63 o 
  -8   4  17      196.91      234.50     33.16 o 
  -7   4  17        3.19        0.00     24.02 o 
  -6   4  17      239.45      248.55     52.70 o 
  -5   4  17       59.43       53.32     18.36 o 
  -4   4  17       74.85       73.91     23.49 o 
  -3   4  17      183.48      206.76     20.93 o 
  -2   4  17        9.56        3.07     15.88 o 
  -1   4  17      256.42      258.83     25.77 o 
   0   4  17      370.80      359.80     41.54 o 
   1   4  17       61.44       65.12     29.13 o 
   2   4  17      151.30      161.65     25.32 o 
   3   4  17      267.89      263.80     62.45 o 
   4   4  17       10.98        0.00     26.85 o 
   5   4  17       20.30       32.83     29.00 o 
   6   4  17        0.03       33.05     31.34 o 
   7   4  17        6.17       54.15     34.59 o 
   8   4  17      102.65      137.82     38.38 o 
 -12   5  17       24.02       33.41     42.21 o 
 -11   5  17        0.94        0.00     36.67 o 
 -10   5  17       52.91       88.78     46.57 o 
  -9   5  17      326.85      445.62     63.18 o 
  -8   5  17      151.87      152.32     46.02 o 
  -7   5  17        3.77        0.00     25.57 o 
  -6   5  17        1.51       23.07     25.86 o 
  -5   5  17      120.93      111.17     22.30 o 
  -4   5  17        2.04       25.86     17.68 o 
  -3   5  17       13.70       16.71     18.17 o 
  -2   5  17      119.24      143.33     38.43 o 
  -1   5  17       95.60       88.56     23.28 o 
   0   5  17       14.78       26.23     28.03 o 
   1   5  17      125.55      118.88     30.26 o 
   2   5  17      110.11      146.47     32.69 o 
   3   5  17      633.14      649.36     44.34 o 
   4   5  17        6.26       31.04     35.04 o 
   5   5  17      262.73      229.69     38.28 o 
   6   5  17      106.62      177.96     37.09 o 
   7   5  17      144.45      141.38     52.74 o 
 -10   6  17       21.17        4.90     38.85 o 
  -9   6  17        6.73       11.44     43.94 o 
  -8   6  17        3.90       63.63     44.48 o 
  -7   6  17        2.02        0.00     39.58 o 
  -6   6  17       36.46       12.89     40.40 o 
  -5   6  17       54.38       70.77     26.56 o 
  -4   6  17        1.11        2.26     21.19 o 
  -3   6  17        6.08        4.65     45.66 o 
  -2   6  17       23.42        9.05     27.72 o 
  -1   6  17       14.39        0.00     27.97 o 
   0   6  17       22.33       30.77     28.23 o 
   1   6  17       34.75       96.22     32.16 o 
   2   6  17        0.51       15.42     29.83 o 
   3   6  17       10.64        0.00     30.63 o 
   4   6  17       29.02       25.99     33.28 o 
   5   6  17        5.37        4.64     33.77 o 
  -8   7  17       13.57       75.89     44.75 o 
  -5   7  17      136.75       90.05     40.58 o 
  -4   7  17        0.15        0.00     37.67 o 
  -3   7  17       88.20       53.17     30.37 o 
  -2   7  17      237.31      215.18     34.47 o 
  -1   7  17       35.78       43.56     28.93 o 
   0   7  17       41.62       25.34     32.38 o 
   1   7  17       19.47       55.18     66.13 o 
   2   7  17       23.26       20.03     30.92 o 
   3   7  17       81.60      137.57     37.34 o 
 -14   0  18        1.27        7.90     41.39 o 
 -13   0  18      169.41      110.84     49.02 o 
 -12   0  18      672.10      712.87     72.35 o 
 -11   0  18       71.20       39.85     36.86 o 
 -10   0  18      154.16      178.10     47.29 o 
  -9   0  18      473.49      507.62     59.55 o 
  -8   0  18     1612.74     1561.72     97.04 o 
  -7   0  18       64.50      101.94     40.85 o 
  -6   0  18       29.76        0.00     30.23 o 
  -5   0  18      922.32      746.36     62.73 o 
  -4   0  18     1780.56     1585.78     93.68 o 
  -3   0  18      180.75      152.22     26.56 o 
  -2   0  18      192.05      170.25     27.81 o 
  -1   0  18      910.63      843.64     55.74 o 
   0   0  18     1199.86     1217.41    109.16 o 
   1   0  18       34.24       55.97     26.65 o 
   2   0  18      578.27      573.97     41.80 o 
   3   0  18      437.62      444.90     48.57 o 
   4   0  18      699.82      855.75     63.73 o 
   5   0  18        3.02       10.89     35.04 o 
   6   0  18     1106.53     1028.32     75.98 o 
   7   0  18     2183.06     2032.03    111.66 o 
   8   0  18      125.17      232.30     56.28 o 
 -14   1  18        0.02       45.78     31.48 o 
 -13   1  18       76.63       98.40     32.01 o 
 -12   1  18        0.22        0.00     35.40 o 
 -11   1  18       62.35       38.81     27.36 o 
 -10   1  18       89.81       95.55     29.53 o 
  -9   1  18      530.75      556.99     44.10 o 
  -8   1  18        9.78       43.61     25.93 o 
  -7   1  18      142.23      172.29     71.03 o 
  -6   1  18      419.91      432.60     38.18 o 
  -5   1  18      938.70      931.19     50.12 o 
  -4   1  18        9.33        4.43      9.55 o 
  -3   1  18      149.95      136.43     18.16 o 
  -2   1  18       65.42       21.53     16.13 o 
  -1   1  18      323.37      297.43     22.76 o 
   0   1  18       76.93       83.68     19.77 o 
   1   1  18      450.57      431.17     26.26 o 
   2   1  18      132.63      149.24     23.98 o 
   3   1  18      141.82      147.86     28.30 o 
   4   1  18      430.33      449.67     37.31 o 
   5   1  18        2.94       10.45     28.64 o 
   6   1  18      140.40      164.78     34.07 o 
   7   1  18       55.75       15.04     32.66 o 
   8   1  18       17.54       12.15     32.70 o 
 -13   2  18       35.03       31.88     28.01 o 
 -12   2  18        2.05        0.00     26.75 o 
 -11   2  18       73.42       63.39     27.84 o 
 -10   2  18      277.60      292.92     39.99 o 
  -9   2  18       36.20       41.02     26.23 o 
  -8   2  18        0.53        1.43     23.90 o 
  -7   2  18       92.61       58.97     26.77 o 
  -6   2  18      834.15      801.19     87.05 o 
  -5   2  18       62.58       31.78     36.17 o 
  -4   2  18        2.56        0.00     12.27 o 
  -3   2  18      955.59      960.17     52.22 o 
  -2   2  18      903.16      823.01     31.13 o 
  -1   2  18      122.07      154.72     20.24 o 
   0   2  18      141.52      120.07     20.27 o 
   1   2  18      156.19      133.68     20.08 o 
   2   2  18     1047.37     1089.85     43.30 o 
   3   2  18       86.07       86.38     23.47 o 
   4   2  18       18.53       17.76     26.06 o 
   5   2  18      516.12      508.29     40.56 o 
   6   2  18       24.70       34.18     30.62 o 
   7   2  18      302.68      309.48     38.48 o 
   8   2  18       49.69       55.69     32.82 o 
 -13   3  18       14.60       32.82     29.61 o 
 -12   3  18        4.05       18.59     28.53 o 
 -11   3  18        1.65       15.56     28.06 o 
 -10   3  18        9.67       11.77     26.49 o 
  -9   3  18       44.84       55.36     54.42 o 
  -8   3  18       13.30        0.59     24.94 o 
  -7   3  18       47.70       37.91     29.64 o 
  -6   3  18      104.51      145.51     30.10 o 
  -5   3  18       44.95       37.39     26.43 o 
  -4   3  18      225.25      215.33     32.31 o 
  -3   3  18       80.42       84.79     18.50 o 
  -2   3  18      105.12      121.75     19.50 o 
  -1   3  18       12.51       17.54     17.55 o 
   0   3  18       82.69       63.22     19.18 o 
   1   3  18       17.76       29.29     21.44 o 
   2   3  18       83.94       57.79     23.03 o 
   3   3  18       22.26        0.00     22.17 o 
   4   3  18      129.51       67.08     40.89 o 
   5   3  18      221.67      207.47     34.25 o 
   6   3  18       15.56       54.01     32.79 o 
   7   3  18        2.85        0.00     31.14 o 
 -12   4  18      121.46      170.39     55.37 o 
 -11   4  18      133.36      215.96     55.37 o 
 -10   4  18      122.42      139.18     43.39 o 
  -9   4  18        0.24       37.04     27.26 o 
  -8   4  18       14.26       33.65     26.93 o 
  -7   4  18       38.56       44.63     29.68 o 
  -6   4  18      226.05      230.81     34.01 o 
  -5   4  18       11.30        0.00     30.55 o 
  -4   4  18       18.01       15.30     17.99 o 
  -3   4  18       82.77       89.05     19.55 o 
  -2   4  18      235.91      225.09     25.98 o 
  -1   4  18        1.97        0.00     20.79 o 
   0   4  18      191.53      158.96     25.20 o 
   1   4  18      133.92      124.14     26.16 o 
   2   4  18      365.09      382.22     30.98 o 
   3   4  18        9.38       29.99     29.78 o 
   4   4  18       58.51       60.61     30.97 o 
   5   4  18      200.70      244.03     35.85 o 
   6   4  18       16.87        0.00     31.45 o 
   7   4  18      198.91      228.91     39.09 o 
 -11   5  18       37.92       49.65     47.84 o 
 -10   5  18        1.19        0.00     42.66 o 
  -9   5  18       56.02       65.27     44.93 o 
  -8   5  18       70.62       93.30     31.62 o 
  -7   5  18       41.28       60.73     29.28 o 
  -6   5  18        5.85        8.94     45.52 o 
  -5   5  18        1.64       14.66     26.65 o 
  -4   5  18        0.51        0.00     19.18 o 
  -3   5  18      322.27      300.63     24.48 o 
  -2   5  18      186.88      204.73     26.56 o 
  -1   5  18      101.81      164.71     26.54 o 
   0   5  18       40.53        5.26     27.34 o 
   1   5  18       20.11       12.57     28.26 o 
   2   5  18      112.60       94.66     33.59 o 
   3   5  18        4.45        0.00     37.04 o 
   4   5  18       34.88       44.64     31.89 o 
   5   5  18      104.67      137.83     50.24 o 
  -9   6  18      100.88      151.78     52.29 o 
  -8   6  18      341.18      314.63     58.55 o 
  -7   6  18        0.42        1.82     41.94 o 
  -6   6  18        5.28        0.00     37.94 o 
  -5   6  18       15.79       42.03     41.12 o 
  -4   6  18      258.26      263.07     45.66 o 
  -3   6  18        9.11       21.98     28.17 o 
  -2   6  18      108.76       75.60     30.09 o 
  -1   6  18      119.57      113.37     33.12 o 
   0   6  18      222.24      273.33     37.80 o 
   1   6  18        1.69       41.46     33.18 o 
   2   6  18        0.31       27.57     38.44 o 
   3   6  18      100.17      112.76     33.78 o 
  -4   7  18       25.12       37.94     40.67 o 
  -3   7  18        0.89       11.16     30.09 o 
  -2   7  18       12.02        0.00     31.34 o 
  -1   7  18       25.31        1.69     37.76 o 
   0   7  18        1.70        0.00     31.96 o 
 -13   1  19       10.85        2.48     30.36 o 
 -12   1  19       70.01       58.20     29.84 o 
 -11   1  19      195.02      207.15     45.43 o 
 -10   1  19       35.18       22.57     24.94 o 
  -9   1  19       33.76       19.71     25.67 o 
  -8   1  19       66.45       80.24     32.82 o 
  -7   1  19      714.84      832.11     51.68 o 
  -6   1  19      201.08      300.45     36.69 o 
  -5   1  19       75.91       50.14     27.50 o 
  -4   1  19     1032.85      936.38     40.37 o 
  -3   1  19      467.41      482.68     42.63 o 
  -2   1  19        0.53        0.00     16.39 o 
  -1   1  19      159.30      236.60     21.92 o 
   0   1  19       71.51       52.17     19.79 o 
   1   1  19      244.19      310.73     24.28 o 
   2   1  19      459.25      388.54     30.15 o 
   3   1  19      376.14      421.97     38.25 o 
   4   1  19      684.77      671.55     58.78 o 
   5   1  19       27.61        1.70     29.40 o 
   6   1  19        1.48        7.96     39.99 o 
   7   1  19      384.77      442.05     44.83 o 
 -12   2  19      111.45      168.35     35.84 o 
 -11   2  19        0.59       16.44     51.02 o 
 -10   2  19       25.33        9.97     25.72 o 
  -9   2  19       52.22       79.35     29.32 o 
  -8   2  19      269.31      203.56     33.18 o 
  -7   2  19       99.81      104.11     30.16 o 
  -6   2  19      186.59      216.59     33.79 o 
  -5   2  19      182.09      143.01     30.16 o 
  -4   2  19       33.78       31.47     16.69 o 
  -3   2  19      148.48      134.77     19.67 o 
  -2   2  19      771.77      793.28     31.74 o 
  -1   2  19       16.99       27.34     18.11 o 
   0   2  19      264.38      264.85     36.82 o 
   1   2  19      242.92      228.29     26.82 o 
   2   2  19        4.40       45.30     23.07 o 
   3   2  19        2.93        0.00     22.78 o 
   4   2  19        3.47        1.11     28.55 o 
   5   2  19       82.38       66.92     30.34 o 
   6   2  19       97.94      119.48     33.66 o 
   7   2  19      147.93      144.40     36.39 o 
 -12   3  19        5.29       30.37     30.62 o 
 -11   3  19       19.72       68.13     31.47 o 
 -10   3  19       34.04       39.62     29.23 o 
  -9   3  19      378.65      348.79     91.64 o 
  -8   3  19        0.10        0.00     25.02 o 
  -7   3  19       39.11       29.32     27.54 o 
  -6   3  19      343.30      402.79     40.77 o 
  -5   3  19      588.40      598.99     88.87 o 
  -4   3  19       48.28       47.10     25.49 o 
  -3   3  19        1.62        0.00     17.50 o 
  -2   3  19      136.93      118.26     20.08 o 
  -1   3  19     1727.58     1762.02     49.14 o 
   0   3  19       83.33       65.21     23.15 o 
   1   3  19       26.04       24.32     22.94 o 
   2   3  19      538.85      533.34     33.85 o 
   3   3  19       10.17        0.00     23.20 o 
   4   3  19       19.86       39.30     31.74 o 
   5   3  19        5.23        0.00     29.49 o 
   6   3  19      104.61       89.12     35.85 o 
 -11   4  19        1.74       14.07     47.84 o 
 -10   4  19      100.45      185.33     35.70 o 
  -9   4  19        5.60        0.00     27.69 o 
  -8   4  19       51.08       70.83     29.88 o 
  -7   4  19        0.35        0.00     23.40 o 
  -6   4  19      121.89      153.48     33.72 o 
  -5   4  19       65.73       48.51     30.18 o 
  -4   4  19      340.08      375.06     30.70 o 
  -3   4  19       17.29        5.74     18.40 o 
  -2   4  19      103.79       87.39     20.88 o 
  -1   4  19       23.12       21.69     22.14 o 
   0   4  19       27.30       34.67     23.89 o 
   1   4  19        5.85       13.09     23.56 o 
   2   4  19      372.23      410.18     61.41 o 
   3   4  19       95.11       47.39     47.66 o 
   4   4  19      108.90      194.34     36.50 o 
   5   4  19       92.81      125.75     39.31 o 
  -9   5  19        9.41        0.00     44.21 o 
  -8   5  19       44.00        9.82     28.77 o 
  -7   5  19      147.36      139.95     32.34 o 
  -6   5  19       13.15       45.57     29.48 o 
  -5   5  19       21.74       19.12     39.49 o 
  -4   5  19       82.67       80.31     24.58 o 
  -3   5  19      621.41      603.80     33.73 o 
  -2   5  19       18.23        0.00     22.51 o 
  -1   5  19      150.30      172.88     32.40 o 
   0   5  19       85.05      104.44     32.06 o 
   1   5  19      240.87      252.19     36.42 o 
   2   5  19       38.23       74.33     33.15 o 
   3   5  19        0.62       15.75     31.30 o 
   4   5  19      191.27      231.42     38.71 o 
  -7   6  19        6.42       19.06     43.12 o 
  -6   6  19        0.89        0.00     41.67 o 
  -5   6  19        3.42       49.65     43.85 o 
  -4   6  19       10.28        0.00     37.85 o 
  -3   6  19        6.31       18.30     41.80 o 
  -2   6  19        6.82        9.05     36.54 o 
  -1   6  19       22.55        5.66     31.77 o 
   0   6  19        0.46        0.00     30.32 o 
   1   6  19        5.57        0.00     40.62 o 
 -12   0  20        5.63        0.00     35.22 o 
 -11   0  20      186.72      181.46     52.74 o 
 -10   0  20      487.60      543.66     67.36 o 
  -9   0  20      286.81      243.28     54.38 o 
  -8   0  20        6.43        0.00     32.50 o 
  -7   0  20      304.39      342.23     54.92 o 
  -6   0  20      861.93      783.40     71.71 o 
  -5   0  20        3.17       11.35     41.12 o 
  -4   0  20        6.46        0.00     41.94 o 
  -3   0  20      184.64      155.79     28.19 o 
  -2   0  20      132.93      163.80     30.62 o 
  -1   0  20        1.55       21.01     25.88 o 
   0   0  20      398.96      402.69     38.98 o 
   1   0  20      908.51      754.03     50.74 o 
   2   0  20      479.56      511.89     54.01 o 
   3   0  20        2.88       12.07     37.31 o 
   4   0  20      147.11      139.71     44.93 o 
   5   0  20       10.62       45.03     42.12 o 
   6   0  20      220.80      256.44     52.74 o 
 -12   1  20        3.57       31.94     67.58 o 
 -11   1  20      142.42      151.78     35.85 o 
 -10   1  20        7.45       21.27     33.22 o 
  -9   1  20       69.99       13.36     36.27 o 
  -8   1  20        5.03       20.66     26.86 o 
  -7   1  20      138.72      154.91     33.75 o 
  -6   1  20        1.49        3.46     24.44 o 
  -5   1  20      225.33      245.47     36.83 o 
  -4   1  20       21.51       13.68     27.33 o 
  -3   1  20       62.33       97.14     19.41 o 
  -2   1  20      112.87       84.46     22.81 o 
  -1   1  20      228.50      265.64     24.70 o 
   0   1  20       26.69        4.47     18.82 o 
   1   1  20      114.39      140.37     23.18 o 
   2   1  20       20.11        9.49     24.55 o 
   3   1  20      121.57      118.11     34.59 o 
   4   1  20       26.96       58.64     30.40 o 
   5   1  20       80.82       51.50     31.48 o 
   6   1  20       54.18       19.22     32.60 o 
 -11   2  20       27.39       88.18     33.76 o 
 -10   2  20        2.41       14.12     29.92 o 
  -9   2  20      120.29       98.51     31.79 o 
  -8   2  20      212.29      205.28     34.89 o 
  -7   2  20      140.81      121.69     48.07 o 
  -6   2  20       67.87       10.11     27.68 o 
  -5   2  20       73.89       76.93     30.70 o 
  -4   2  20      433.42      422.13     42.18 o 
  -3   2  20      113.96      108.48     20.22 o 
  -2   2  20       10.96       25.15     18.57 o 
  -1   2  20      238.26      265.69     24.45 o 
   0   2  20       65.70       46.40     20.90 o 
   1   2  20       61.17       64.87     43.74 o 
   2   2  20        5.20        0.00     24.84 o 
   3   2  20       48.04       59.49     29.39 o 
   4   2  20      737.58      806.32     83.51 o 
   5   2  20       57.23       68.26     48.47 o 
 -10   3  20       20.41       56.91     31.39 o 
  -9   3  20       11.74       31.70     29.96 o 
  -8   3  20        0.23        0.00     35.09 o 
  -7   3  20        0.39        0.00     28.81 o 
  -6   3  20       22.62        0.00     28.91 o 
  -5   3  20       89.60      139.55     33.83 o 
  -4   3  20        5.91        2.14     20.74 o 
  -3   3  20       35.89       10.84     20.34 o 
  -2   3  20       13.31        0.00     19.39 o 
  -1   3  20       39.25       54.68     21.71 o 
   0   3  20       17.28        9.28     23.48 o 
   1   3  20        0.34       13.38     24.43 o 
   2   3  20       29.74       31.62     25.80 o 
   3   3  20       69.90       58.13     31.90 o 
   4   3  20        0.91        0.00     32.09 o 
   5   3  20        7.63        0.00     30.96 o 
  -9   4  20       75.01       59.68     32.24 o 
  -8   4  20      106.61      129.33     41.85 o 
  -7   4  20       18.27       20.35     28.81 o 
  -6   4  20       93.14       73.32     34.90 o 
  -5   4  20      215.06      186.53     36.27 o 
  -4   4  20       99.91      109.76     32.67 o 
  -3   4  20       11.10       11.51     19.79 o 
  -2   4  20       12.36        1.97     23.09 o 
  -1   4  20      200.11      194.46     28.32 o 
   0   4  20      200.29      195.82     28.94 o 
   1   4  20        0.57        0.00     22.22 o 
   2   4  20       18.08       23.77     30.99 o 
   3   4  20       10.18       23.25     31.58 o 
  -7   5  20       80.41       92.32     33.41 o 
  -6   5  20       33.30       44.17     30.96 o 
  -5   5  20        7.39       42.25     31.29 o 
  -4   5  20       26.87       42.49     31.16 o 
  -3   5  20       79.93      113.26     26.41 o 
  -2   5  20       15.50       31.95     30.17 o 
  -1   5  20       37.29       89.85     57.14 o 
   0   5  20       37.37       33.25     46.11 o 
   1   5  20      134.55      230.34     37.89 o 
 -10   1  21       73.87      112.61     33.69 o 
  -9   1  21      168.51      265.35     38.70 o 
  -8   1  21      111.38      135.80     33.59 o 
  -7   1  21       18.00       27.18     41.12 o 
  -6   1  21       66.95       53.65     30.71 o 
  -5   1  21      144.56      171.03     36.23 o 
  -4   1  21      129.77      119.99     72.94 o 
  -3   1  21       76.77       78.71     20.44 o 
  -2   1  21      187.07      179.51     27.82 o 
  -1   1  21      131.22      184.59     23.70 o 
   0   1  21       36.65        0.21     20.60 o 
   1   1  21      245.31      225.89     26.58 o 
   2   1  21       16.30       40.85     25.18 o 
   3   1  21      330.11      300.79     53.29 o 
   4   1  21       61.92       20.15     32.69 o 
 -10   2  21       10.44        0.00     35.13 o 
  -9   2  21        6.80       18.83     30.51 o 
  -8   2  21      181.56      230.79     42.44 o 
  -7   2  21        5.52        0.00     28.66 o 
  -6   2  21       49.34       31.36     30.17 o 
  -5   2  21       14.14        0.00     28.33 o 
  -4   2  21       48.20       75.38     32.06 o 
  -3   2  21       16.06        0.00     18.57 o 
  -2   2  21       44.50       71.81     21.11 o 
  -1   2  21       10.95        2.24     19.47 o 
   0   2  21       51.10       84.50     22.91 o 
   1   2  21       33.10       53.36     25.30 o 
   2   2  21       75.97       90.44     28.36 o 
   3   2  21      230.22      230.54     48.79 o 
  -9   3  21        1.62        0.00     30.26 o 
  -8   3  21       91.96      113.04     35.16 o 
  -7   3  21      462.16      476.94     46.24 o 
  -6   3  21       43.00       15.92     30.83 o 
  -5   3  21        1.34       34.73     30.81 o 
  -4   3  21      226.71      325.46     41.75 o 
  -3   3  21      159.72      187.74     24.19 o 
  -2   3  21       47.07       42.18     21.84 o 
  -1   3  21        7.17        0.00     21.33 o 
   0   3  21        1.84        6.42     25.18 o 
   1   3  21      413.28      471.34     44.08 o 
   2   3  21       31.40       17.60     26.62 o 
   3   3  21        5.95        9.40     44.75 o 
  -7   4  21        2.49        0.00     30.27 o 
  -6   4  21       89.92      136.98     34.90 o 
  -5   4  21       17.26       29.06     32.07 o 
  -4   4  21      107.90      127.63     63.14 o 
  -3   4  21        0.42        0.00     23.08 o 
  -2   4  21       33.82       50.57     25.66 o 
  -1   4  21       25.91       45.44     25.55 o 
   0   4  21       48.84       46.15     32.21 o 
   1   4  21        2.99       17.94     30.23 o 
  -8   0  22      109.32      165.76     52.65 o 
  -7   0  22       44.42       50.74     46.57 o 
  -6   0  22       82.75       77.61     46.57 o 
  -5   0  22       38.19        0.00     47.75 o 
  -4   0  22      163.93      110.48     55.28 o 
  -3   0  22       27.98       59.82     51.65 o 
  -2   0  22       99.74       67.65     31.13 o 
  -1   0  22       16.18       15.15     33.50 o 
   0   0  22      413.53      418.25     42.93 o 
   1   0  22      142.55      232.30     39.65 o 
   2   0  22       36.47       81.24     43.30 o 
  -8   1  22        4.15        0.00     29.75 o 
  -7   1  22       75.60       72.96     33.69 o 
  -6   1  22        4.96       57.84     35.86 o 
  -5   1  22      126.12       80.36     56.33 o 
  -4   1  22        0.51        7.90     37.72 o 
  -3   1  22      132.56      140.15     28.63 o 
  -2   1  22       16.97        3.96     21.31 o 
  -1   1  22       87.74      102.92     23.79 o 
   0   1  22       60.08       65.57     23.25 o 
   1   1  22       23.03       76.24     27.51 o 
   2   1  22        0.07       13.88     33.22 o 
  -7   2  22       70.91       81.03     48.61 o 
  -6   2  22      149.11      129.42     35.47 o 
  -5   2  22       63.11       26.04     31.71 o 
  -4   2  22        2.15        1.90     31.36 o 
  -3   2  22       62.34       13.87     26.72 o 
  -2   2  22      215.52      262.88     38.63 o 
  -1   2  22       18.30       35.34     24.00 o 
   0   2  22        4.48       19.24     26.10 o 
   1   2  22       76.12      121.89     43.48 o 
  -6   3  22        2.19        3.91     31.30 o 
  -5   3  22       15.71        0.00     31.90 o 
  -4   3  22        0.19        0.00     37.81 o 
  -3   3  22        2.67        0.00     24.83 o 
  -2   3  22        0.11        1.44     21.04 o 
  -1   3  22       26.90       28.33     26.17 o 
  -4   1  23        3.34        0.00     32.99 o 
  -3   1  23       69.98       22.02     34.59 o 
                                                 
